# Supplementary material for: Exome sequencing identifies HELB as a novel susceptibility gene for non-mucinous, non-high-grade-serous epithelial ovarian cancer
Source: Eur J Hum Genet. 2025 Feb 12;33(3):297–303. doi: 10.1038/s41431-025-01786-0 (PMC11894177; doi:10.1038/s41431-025-01786-0)
Supplement: Supplementary file 2 — Supplementary tablesx [file 41431_2025_1786_MOESM2_ESM.xlsx]

## Sheet: supp_table_1
Supplementary table 1: Association of loss of function variants in each gene with ovarian cancer by histotype. Genes with too few loss-of-function variant carriers to calculate risk were excluded.
Histotype	Rank	Gene	MAF	Log odds ratio	Std error	P-value	FDR	BFDP
NMOC	1	BRCA2	0.00359	2.34	0.189	5.9e-35	8.8e-32	1.1e-29
NMOC	2	BRCA1	0.00101	3.58	0.291	6.9e-35	8.8e-32	1.6e-28
NMOC	3	BRIP1	0.00115	2.21	0.331	2.7e-11	2.3e-08	1.1e-06
NMOC	4	RAD51C	0.000575	2.23	0.455	8.9e-07	0.00056	0.018
NMOC	5	RAD51D	0.000431	2.33	0.535	1.3e-05	0.0066	0.19
NMOC	6	OR2T35	0.000718	1.74	0.476	0.00026	0.11	0.66
NMOC	7	FAM73A	0.000215	2.56	0.729	0.00044	0.14	0.84
NMOC	8	MSH6	0.00129	1.32	0.375	0.00045	0.14	0.72
NMOC	9	NENF	0.000503	1.87	0.542	0.00055	0.16	0.79
NMOC	10	STARD6	0.000503	1.83	0.541	0.0007	0.18	0.82
NMOC	11	PALB2	0.00165	1.14	0.35	0.0011	0.25	0.84
NMOC	12	KIR3DL1	0.000144	2.71	0.845	0.0013	0.26	0.93
NMOC	13	PLEKHG5	0.00191	1.36	0.426	0.0014	0.26	0.87
NMOC	14	SH3BGRL	0.000444	2.54	0.797	0.0014	0.26	0.93
NMOC	15	LIPT1	0.000503	1.59	0.508	0.0017	0.28	0.89
NMOC	16	GABRP	7.18e-05	3.41	1.09	0.0017	0.28	0.96
NMOC	17	IFT172	0.00122	1.27	0.411	0.002	0.29	0.89
NMOC	18	OR4A47	0.000359	1.93	0.627	0.0021	0.3	0.92
NMOC	19	POLR3D	0.00108	1.34	0.445	0.0026	0.35	0.92
NMOC	20	DQX1	0.00165	1.14	0.382	0.0028	0.35	0.92
NMOC	21	C2CD3	0.00115	1.22	0.431	0.0047	0.56	0.94
NMOC	22	TAS2R46	0.000287	1.83	0.662	0.0056	0.63	0.96
NMOC	23	KLRC3	0.000287	1.88	0.683	0.0058	0.63	0.96
NMOC	24	CASP4	0.00079	1.3	0.476	0.0062	0.63	0.96
NMOC	25	ZP2	7.18e-05	3.13	1.14	0.0062	0.63	0.98
NMOC	26	GTF2E1	7.18e-05	3.13	1.16	0.007	0.68	0.98
NMOC	27	NRSN1	0.000215	2.05	0.77	0.0078	0.7	0.97
NMOC	28	ACADM	0.00151	1.03	0.389	0.0078	0.7	0.96
NMOC	29	MAP2K3	0.000144	2.31	0.874	0.0081	0.7	0.97
NMOC	30	HELB	0.000934	1.16	0.441	0.0082	0.7	0.96
NMOC	31	RABL2A	0.000144	2.42	0.923	0.0088	0.7	0.98
NMOC	32	PPP1R36	0.00101	1.2	0.457	0.0089	0.7	0.97
NMOC	33	LTBP2	0.000503	1.63	0.628	0.0095	0.7	0.97
NMOC	34	PDK1	0.000215	2.05	0.792	0.0096	0.7	0.97
NMOC	35	C14ORF80	0.000743	1.63	0.628	0.0097	0.7	0.97
NMOC	36	ALS2CR12	0.000646	1.4	0.542	0.0099	0.7	0.97
NMOC	37	MYLK4	0.00144	1.09	0.426	0.011	0.7	0.97
NMOC	38	SNAPC1	0.000646	1.26	0.495	0.011	0.7	0.97
NMOC	39	PCID2	7.18e-05	2.89	1.13	0.011	0.7	0.98
NMOC	40	TMPRSS4	0.000444	2.08	0.824	0.012	0.7	0.98
NMOC	41	PPM1D	0.000222	2.75	1.09	0.012	0.7	0.98
NMOC	42	MSMO1	7.18e-05	2.95	1.17	0.012	0.7	0.98
NMOC	43	HPSE	0.00101	1.17	0.465	0.012	0.7	0.97
NMOC	44	KIAA0090	0.00122	1.05	0.418	0.012	0.7	0.97
NMOC	45	URB2	0.00151	1.06	0.422	0.012	0.7	0.97
NMOC	46	AMY2B	0.000503	1.48	0.596	0.013	0.71	0.97
NMOC	47	LRRIQ1	0.00129	1.04	0.419	0.013	0.71	0.97
NMOC	48	RPP25	0.000889	1.6	0.649	0.014	0.72	0.98
NMOC	49	ZNF233	0.000934	1.12	0.461	0.015	0.76	0.98
NMOC	50	SALL2	0.000215	1.92	0.788	0.015	0.76	0.98
NMOC	51	MUC13	0.000144	2.27	0.934	0.015	0.76	0.98
NMOC	52	RECK	0.000503	1.45	0.602	0.016	0.76	0.98
NMOC	53	TEX9	0.00136	1.02	0.423	0.016	0.76	0.98
NMOC	54	OR1D5	0.000222	3.24	1.35	0.017	0.77	0.99
NMOC	55	SEC22A	7.18e-05	2.84	1.18	0.017	0.77	0.99
NMOC	56	TNFSF18	0.00178	-1.92	0.809	0.018	0.79	0.98
NMOC	57	ZCCHC16	0.000222	2.66	1.12	0.018	0.79	0.99
NMOC	58	C1ORF210	0.000144	2.21	0.937	0.018	0.79	0.98
NMOC	59	PDZD3	0.00136	0.997	0.423	0.018	0.79	0.98
NMOC	60	TNFRSF13B	0.00158	0.976	0.415	0.019	0.79	0.98
NMOC	61	PRKRIP1	0.000144	2.2	0.939	0.019	0.8	0.98
NMOC	62	CENPE	0.000503	1.41	0.604	0.02	0.8	0.98
NMOC	63	CNDP1	0.000889	1.6	0.685	0.02	0.8	0.98
NMOC	64	ZNF211	0.000359	1.61	0.695	0.021	0.81	0.98
NMOC	65	PHC2	7.18e-05	2.77	1.2	0.021	0.81	0.99
NMOC	66	FAM55A	0.000503	1.38	0.602	0.022	0.81	0.98
NMOC	67	ATG3	0.000144	2.15	0.944	0.023	0.81	0.99
NMOC	68	ZNF714	0.00101	1.13	0.497	0.023	0.81	0.98
NMOC	69	FBXO24	0.000215	1.84	0.811	0.024	0.81	0.98
NMOC	70	ZNF83	0.00122	0.992	0.439	0.024	0.81	0.98
NMOC	71	ALG8	0.00136	1.01	0.448	0.024	0.81	0.98
NMOC	72	COMMD8	0.000359	1.56	0.692	0.024	0.81	0.98
NMOC	73	DAPK3	0.000531	1.64	0.731	0.025	0.81	0.98
NMOC	74	TBXAS1	0.00079	1.15	0.513	0.025	0.81	0.98
NMOC	75	MYLK2	0.000215	1.86	0.829	0.025	0.81	0.99
NMOC	76	ZMPSTE24	0.000503	1.31	0.589	0.026	0.81	0.98
NMOC	77	FCN3	0.000144	2.09	0.943	0.027	0.81	0.99
NMOC	78	ABCA4	0.0151	-0.734	0.331	0.027	0.81	0.99
NMOC	79	OSBPL10	0.000287	1.71	0.775	0.027	0.81	0.99
NMOC	80	PAPPA	0.000144	2.1	0.952	0.028	0.81	0.99
NMOC	81	ITGAV	0.000144	1.95	0.888	0.028	0.81	0.99
NMOC	82	ANGPT2	0.000144	2.06	0.937	0.028	0.81	0.99
NMOC	83	HMMR	0.00311	-1.74	0.797	0.029	0.81	0.99
NMOC	84	NEK11	0.000503	1.31	0.602	0.03	0.81	0.99
NMOC	85	ADA	0.00122	0.958	0.441	0.03	0.81	0.99
NMOC	86	CARD6	0.0018	0.776	0.36	0.031	0.81	0.99
NMOC	87	BCMO1	0.00101	0.986	0.457	0.031	0.81	0.99
NMOC	88	FRMD4A	0.000444	1.87	0.87	0.031	0.81	0.99
NMOC	89	SERPINB4	0.000503	1.37	0.636	0.031	0.81	0.99
NMOC	90	NUDCD1	0.000431	1.43	0.666	0.032	0.81	0.99
NMOC	91	ANKAR	0.000444	1.85	0.869	0.033	0.81	0.99
NMOC	92	MMAA	0.00108	1.05	0.491	0.033	0.81	0.99
NMOC	93	CHEK2	0.00122	0.972	0.458	0.034	0.81	0.99
NMOC	94	PIWIL3	0.00244	1	0.471	0.034	0.81	0.99
NMOC	95	PADI4	0.000889	1.44	0.678	0.034	0.81	0.99
NMOC	96	MYO1A	0.00244	0.943	0.447	0.035	0.81	0.99
NMOC	97	MCPH1	0.000637	1.5	0.715	0.035	0.81	0.99
NMOC	98	MYO1C	0.00106	1.24	0.593	0.036	0.81	0.99
NMOC	99	PCDHB1	0.00108	0.981	0.468	0.036	0.81	0.99
NMOC	100	GSTM5	0.000359	1.49	0.713	0.036	0.81	0.99
NMOC	101	FEM1C	7.18e-05	2.6	1.24	0.036	0.81	0.99
NMOC	102	MIPOL1	0.00079	1.09	0.522	0.036	0.81	0.99
NMOC	103	DNMT3B	0.000144	1.95	0.93	0.036	0.81	0.99
NMOC	104	IRAK4	0.000889	1.46	0.696	0.036	0.81	0.99
NMOC	105	CATSPERG	0.00289	0.912	0.437	0.037	0.81	0.99
NMOC	106	RBL1	0.00244	0.976	0.468	0.037	0.81	0.99
NMOC	107	PCDHB8	0.000359	1.44	0.692	0.037	0.81	0.99
NMOC	108	PASK	0.00287	0.666	0.32	0.037	0.81	0.99
NMOC	109	POLR2C	0.000718	1.16	0.558	0.038	0.81	0.99
NMOC	110	CD302	0.000222	2.41	1.16	0.038	0.81	0.99
NMOC	111	JAG1	7.18e-05	2.46	1.19	0.039	0.81	0.99
NMOC	112	TRIM54	0.000646	1.14	0.555	0.039	0.81	0.99
NMOC	113	DNAJC30	0.000431	1.26	0.612	0.039	0.81	0.99
NMOC	114	POLR2A	0.00201	0.809	0.393	0.039	0.81	0.99
NMOC	115	SHBG	0.00136	0.884	0.431	0.04	0.81	0.99
NMOC	116	POLE	0.000444	1.78	0.867	0.04	0.81	0.99
NMOC	117	C6ORF146	0.000934	1.01	0.491	0.04	0.81	0.99
NMOC	118	WDR49	0.00158	0.83	0.406	0.041	0.81	0.99
NMOC	119	NXT2	0.000667	1.56	0.765	0.041	0.81	0.99
NMOC	120	ACCN5	0.000862	1.05	0.516	0.042	0.81	0.99
NMOC	121	TSGA10	7.18e-05	2.49	1.22	0.042	0.81	0.99
NMOC	122	IL32	0.000222	2.36	1.16	0.042	0.81	0.99
NMOC	123	FCGBP	0.00165	0.887	0.437	0.042	0.81	0.99
NMOC	124	LIMCH1	0.000287	1.57	0.779	0.044	0.81	0.99
NMOC	125	HIST1H4B	0.0028	0.685	0.341	0.045	0.81	0.99
NMOC	126	PDK4	0.0018	0.783	0.39	0.045	0.81	0.99
NMOC	127	PCYT1A	0.000287	1.57	0.784	0.045	0.81	0.99
NMOC	128	OR7E24	0.000503	1.16	0.576	0.045	0.81	0.99
NMOC	129	ACTR3C	0.000222	2.31	1.16	0.046	0.81	0.99
NMOC	130	NCOR1	0.000222	2.3	1.16	0.047	0.81	0.99
NMOC	131	C19ORF21	0.00129	0.948	0.479	0.047	0.81	0.99
NMOC	132	MRPL52	0.000215	1.66	0.838	0.048	0.81	0.99
NMOC	133	FANCI	0.00111	1.25	0.635	0.048	0.81	0.99
NMOC	134	GBP5	0.000889	1.45	0.739	0.05	0.81	0.99
NMOC	135	PLEKHG4	0.00122	0.902	0.46	0.05	0.81	0.99
NMOC	136	GLB1	0.00117	1.15	0.585	0.05	0.81	0.99
NMOC	137	ZNF28	0.00133	1.14	0.584	0.05	0.81	0.99
NMOC	138	EDIL3	0.000667	1.49	0.767	0.051	0.81	0.99
NMOC	139	ATM	0.00359	0.566	0.291	0.052	0.81	0.99
NMOC	140	HEPACAM2	0.000359	1.42	0.729	0.052	0.81	0.99
NMOC	141	SERPINA9	0.00233	0.908	0.468	0.052	0.81	0.99
NMOC	142	EPN2	7.18e-05	2.41	1.24	0.052	0.81	0.99
NMOC	143	PSMD9	7.18e-05	2.42	1.25	0.052	0.81	0.99
NMOC	144	LRRC31	0.000743	1.35	0.698	0.052	0.81	0.99
NMOC	145	FBXW9	0.000575	1.21	0.627	0.053	0.81	0.99
NMOC	146	ALDH1L2	0.00208	0.753	0.39	0.053	0.81	0.99
NMOC	147	ANKMY1	0.000222	2.24	1.16	0.054	0.81	0.99
NMOC	148	ZCCHC5	0.000222	2.24	1.16	0.054	0.81	0.99
NMOC	149	ANO6	0.000862	1.04	0.541	0.054	0.81	0.99
NMOC	150	GNB5	0.000503	1.24	0.644	0.054	0.81	0.99
NMOC	151	FAM71F1	0.000359	1.39	0.722	0.055	0.81	0.99
NMOC	152	CAPN10	0.000431	1.37	0.714	0.055	0.81	0.99
NMOC	153	C19ORF75	0.000889	1.32	0.69	0.056	0.81	0.99
NMOC	154	UGT1A9	0.000646	1.05	0.551	0.057	0.81	0.99
NMOC	155	WDR78	0.00222	0.949	0.5	0.058	0.81	0.99
NMOC	156	SLC34A2	0.000359	1.37	0.724	0.058	0.81	0.99
NMOC	157	SLC6A18	0.00266	0.654	0.345	0.058	0.81	0.99
NMOC	158	MTHFD2L	0.00111	1.23	0.649	0.059	0.81	0.99
NMOC	159	FAM18B2	0.000889	1.61	0.856	0.06	0.81	0.99
NMOC	160	ZFP42	7.18e-05	2.35	1.25	0.06	0.81	0.99
NMOC	161	SLC13A5	0.000646	1.15	0.611	0.06	0.81	0.99
NMOC	162	OR11H6	0.000287	1.41	0.752	0.061	0.81	0.99
NMOC	163	CCR8	7.18e-05	2.35	1.26	0.061	0.81	0.99
NMOC	164	SLC47A2	0.00111	1.2	0.638	0.061	0.81	0.99
NMOC	165	MOCOS	0.00165	0.763	0.407	0.061	0.81	0.99
NMOC	166	ZP4	0.00194	0.74	0.395	0.061	0.81	0.99
NMOC	167	SRI	7.18e-05	2.34	1.25	0.062	0.81	0.99
NMOC	168	KCNAB3	0.00101	0.954	0.512	0.062	0.81	0.99
NMOC	169	METTL14	7.18e-05	2.33	1.25	0.063	0.81	0.99
NMOC	170	TTC23L	0.00127	1.08	0.579	0.063	0.81	0.99
NMOC	171	KIF3B	7.18e-05	2.34	1.26	0.063	0.81	0.99
NMOC	172	IGSF10	0.00481	0.514	0.277	0.063	0.81	0.99
NMOC	173	RMND5B	0.00178	1.01	0.542	0.064	0.81	0.99
NMOC	174	GNA14	0.000646	1.05	0.567	0.064	0.81	0.99
NMOC	175	KCNV2	0.00136	0.876	0.473	0.064	0.81	0.99
NMOC	176	NMI	0.00156	1.04	0.561	0.064	0.81	0.99
NMOC	177	GHRHR	0.00079	0.985	0.534	0.065	0.81	0.99
NMOC	178	PDZRN4	0.00108	0.958	0.52	0.066	0.81	0.99
NMOC	179	WRAP53	0.000889	1.25	0.681	0.066	0.81	0.99
NMOC	180	TCP10L	0.000222	2.38	1.3	0.066	0.81	0.99
NMOC	181	PCDHGA9	0.000144	1.86	1.01	0.066	0.81	0.99
NMOC	182	SPINK7	0.000222	2.38	1.29	0.066	0.81	0.99
NMOC	183	CC2D1B	0.00302	0.639	0.347	0.066	0.81	0.99
NMOC	184	REG3G	0.00129	0.794	0.432	0.066	0.81	0.99
NMOC	185	GOLGB1	0.000934	0.985	0.537	0.067	0.81	0.99
NMOC	186	C12ORF4	0.000287	1.44	0.786	0.067	0.81	0.99
NMOC	187	SI	0.00533	-1.35	0.738	0.067	0.81	0.99
NMOC	188	TREX1	0.000444	1.68	0.916	0.067	0.81	0.99
NMOC	189	MUTYH	0.000889	1.27	0.691	0.067	0.81	0.99
NMOC	190	PDE7A	7.18e-05	2.28	1.25	0.067	0.81	0.99
NMOC	191	SNX14	0.000503	1.17	0.643	0.068	0.81	0.99
NMOC	192	SPZ1	0.000575	1.2	0.657	0.068	0.81	0.99
NMOC	193	FAN1	0.00133	1.1	0.608	0.069	0.81	0.99
NMOC	194	MCART2	0.000444	2.01	1.11	0.07	0.81	0.99
NMOC	195	FANCA	0.00244	0.855	0.471	0.07	0.81	0.99
NMOC	196	AQP7	0.000646	1.11	0.612	0.07	0.81	0.99
NMOC	197	SLC24A6	0.00156	1.02	0.564	0.07	0.81	0.99
NMOC	198	SLC12A3	0.00711	-1.09	0.605	0.071	0.81	0.99
NMOC	199	SLC27A6	0.000889	1.28	0.711	0.071	0.81	0.99
NMOC	200	KIAA1704	7.18e-05	2.26	1.25	0.071	0.81	0.99
NMOC	201	CACNA1D	7.18e-05	2.27	1.27	0.073	0.81	0.99
NMOC	202	ANO5	0.00251	0.622	0.347	0.073	0.81	0.99
NMOC	203	IFNA10	0.000718	1.04	0.581	0.073	0.81	0.99
NMOC	204	ZNF613	0.000287	1.4	0.783	0.073	0.81	0.99
NMOC	205	NBN	0.00151	0.799	0.447	0.074	0.81	0.99
NMOC	206	PRKAB1	7.18e-05	2.24	1.25	0.074	0.81	0.99
NMOC	207	COL19A1	0.000889	1.23	0.688	0.074	0.81	0.99
NMOC	208	SERPINE2	7.18e-05	2.24	1.25	0.074	0.81	0.99
NMOC	209	HTRA4	0.000444	1.64	0.919	0.074	0.81	0.99
NMOC	210	SAMD9	0.002	0.929	0.521	0.074	0.81	0.99
NMOC	211	ARHGEF10	0.0018	0.768	0.432	0.075	0.81	0.99
NMOC	212	LARP1B	0.000444	1.63	0.916	0.075	0.81	0.99
NMOC	213	ZFP37	0.00122	0.863	0.485	0.075	0.81	0.99
NMOC	214	ENTPD4	0.000889	1.29	0.727	0.076	0.81	0.99
NMOC	215	DAGLB	0.000444	1.63	0.918	0.076	0.81	0.99
NMOC	216	C22ORF33	0.000889	1.25	0.709	0.078	0.81	0.99
NMOC	217	FANK1	0.000444	1.62	0.918	0.078	0.81	0.99
NMOC	218	QRFPR	0.00316	0.59	0.335	0.078	0.81	0.99
NMOC	219	TCERG1L	0.000144	1.75	0.992	0.079	0.81	0.99
NMOC	220	DOCK7	0.00101	0.879	0.501	0.079	0.81	0.99
NMOC	221	ITIH1	0.00187	0.705	0.403	0.08	0.81	0.99
NMOC	222	UBC	0.000222	2.07	1.18	0.081	0.81	0.99
NMOC	223	NSD1	0.000222	2.08	1.2	0.082	0.81	0.99
NMOC	224	DNAJC3	0.000444	1.59	0.915	0.082	0.81	0.99
NMOC	225	ITGB3BP	0.00133	1.06	0.608	0.082	0.81	0.99
NMOC	226	METTL13	0.000222	2.13	1.23	0.083	0.81	0.99
NMOC	227	PPP1R15A	0.00244	-1.39	0.804	0.083	0.81	0.99
NMOC	228	OR6C68	0.000222	2.16	1.25	0.084	0.81	0.99
NMOC	229	RXFP4	0.000444	1.58	0.919	0.085	0.81	0.99
NMOC	230	KRT74	0.00172	0.703	0.409	0.086	0.81	0.99
NMOC	231	ACOT8	0.00133	-1.44	0.843	0.086	0.81	0.99
NMOC	232	MRPL11	7.18e-05	2.14	1.25	0.087	0.81	0.99
NMOC	233	KIAA1009	0.00178	0.925	0.542	0.088	0.81	0.99
NMOC	234	CNTN6	0.00187	0.681	0.399	0.088	0.81	0.99
NMOC	235	ERI2	0.000222	2.1	1.23	0.088	0.81	0.99
NMOC	236	UGT1A7	0.00101	0.852	0.501	0.089	0.81	0.99
NMOC	237	ATP9B	0.000444	1.55	0.915	0.09	0.81	0.99
NMOC	238	KCNJ15	0.000222	2.08	1.23	0.091	0.81	0.99
NMOC	239	MFN1	0.000222	2.09	1.24	0.091	0.81	0.99
NMOC	240	FBXO43	0.000424	1.46	0.868	0.092	0.81	0.99
NMOC	241	PPARGC1A	0.000359	1.29	0.765	0.092	0.81	0.99
NMOC	242	HIST1H2AB	0.000144	1.73	1.03	0.092	0.81	0.99
NMOC	243	ABRA	0.000444	1.54	0.915	0.092	0.81	0.99
NMOC	244	DEFB129	0.000144	1.72	1.02	0.092	0.81	0.99
NMOC	245	C8B	0.00136	0.775	0.46	0.092	0.81	0.99
NMOC	246	ALCAM	0.000222	2.06	1.23	0.093	0.81	0.99
NMOC	247	ADAM30	0.000934	0.854	0.508	0.093	0.81	0.99
NMOC	248	NARF	0.000222	2.06	1.23	0.093	0.81	0.99
NMOC	249	C12ORF12	0.000222	2.05	1.23	0.094	0.81	0.99
NMOC	250	ZSCAN21	0.000222	2.06	1.23	0.094	0.81	0.99
NMOC	251	DCST2	0.000889	1.19	0.71	0.094	0.81	0.99
NMOC	252	NDUFA8	0.000503	1.1	0.66	0.094	0.81	0.99
NMOC	253	LCE3E	0.000359	1.25	0.748	0.094	0.81	0.99
NMOC	254	FAM26F	0.000222	2.05	1.23	0.095	0.81	0.99
NMOC	255	SAMD15	0.00333	-1.11	0.665	0.095	0.81	0.99
NMOC	256	ME1	0.000646	1.02	0.613	0.095	0.81	0.99
NMOC	257	EPPK1	0.00378	0.677	0.406	0.095	0.81	0.99
NMOC	258	OLFML3	0.000222	2.05	1.23	0.095	0.81	0.99
NMOC	259	ZNF544	0.00133	1.02	0.615	0.096	0.81	0.99
NMOC	260	ZNF677	0.000444	1.53	0.919	0.096	0.81	0.99
NMOC	261	C5ORF34	0.00133	1.01	0.608	0.096	0.81	0.99
NMOC	262	GJB6	0.000889	1.18	0.71	0.096	0.81	0.99
NMOC	263	SUSD1	0.000667	1.36	0.819	0.096	0.81	0.99
NMOC	264	E2F7	0.000222	2.04	1.23	0.096	0.81	0.99
NMOC	265	EPHB4	0.000215	1.53	0.923	0.097	0.81	0.99
NMOC	266	MRPL49	0.000222	2.04	1.23	0.097	0.81	0.99
NMOC	267	ZNF318	0.000222	2.05	1.23	0.097	0.81	0.99
NMOC	268	PADI2	0.00079	0.917	0.553	0.097	0.81	0.99
NMOC	269	POLQ	0.00667	-0.818	0.493	0.097	0.81	0.99
NMOC	270	GRK7	0.000222	2.05	1.24	0.098	0.81	0.99
NMOC	271	NADKD1	0.000144	1.7	1.03	0.098	0.81	0.99
NMOC	272	PSORS1C1	0.000359	1.18	0.712	0.098	0.81	0.99
NMOC	273	GSTO1	0.000222	2.03	1.23	0.098	0.81	0.99
NMOC	274	KCNK4	0.000144	1.7	1.03	0.099	0.81	0.99
NMOC	275	NACA2	0.000222	2.05	1.24	0.099	0.81	0.99
NMOC	276	ZNF683	0.000222	2.03	1.23	0.099	0.81	0.99
NMOC	277	C1ORF50	0.000222	2.03	1.23	0.099	0.81	0.99
NMOC	278	ZNF558	7.18e-05	2.04	1.24	0.1	0.81	0.99
NMOC	279	MAP1LC3A	7.18e-05	2.11	1.28	0.1	0.81	0.99
NMOC	280	TICAM2	0.00156	0.962	0.587	0.1	0.81	0.99
NMOC	281	OR5M10	0.000222	2.01	1.23	0.1	0.81	0.99
NMOC	282	SLAIN1	7.18e-05	2.1	1.29	0.1	0.81	0.99
NMOC	283	INTS3	0.000222	2.02	1.24	0.1	0.81	0.99
NMOC	284	CDC25C	0.000444	1.54	0.943	0.1	0.81	0.99
NMOC	285	VPS39	0.000222	2.01	1.23	0.1	0.81	0.99
NMOC	286	ERCC1	0.000575	1.03	0.63	0.1	0.81	0.99
NMOC	287	BCKDK	0.000575	1.04	0.638	0.1	0.81	0.99
NMOC	288	ACTN2	0.000222	2	1.23	0.1	0.81	0.99
NMOC	289	OR14C36	0.00101	0.797	0.49	0.1	0.81	0.99
NMOC	290	ATP5H	0.000222	2	1.23	0.1	0.81	0.99
NMOC	291	C2ORF57	0.000431	1.09	0.672	0.1	0.81	0.99
NMOC	292	SGIP1	0.000718	0.912	0.561	0.1	0.81	0.99
NMOC	293	DNTT	0.00178	-1.16	0.713	0.1	0.81	0.99
NMOC	294	SLC30A8	0.000359	1.22	0.749	0.1	0.81	0.99
NMOC	295	ZNF44	0.000222	1.99	1.23	0.1	0.81	0.99
NMOC	296	EIF3B	7.18e-05	2.02	1.24	0.1	0.81	0.99
NMOC	297	TERF2IP	0.000222	2	1.23	0.11	0.81	0.99
NMOC	298	UGT1A6	0.000287	1.28	0.791	0.11	0.81	0.99
NMOC	299	UGT1A8	0.000287	1.28	0.791	0.11	0.81	0.99
NMOC	300	RCC1	0.000222	2	1.23	0.11	0.81	0.99
NMOC	301	MEN1	0.000222	1.99	1.23	0.11	0.81	0.99
NMOC	302	DNAH17	0.00111	1.09	0.674	0.11	0.81	0.99
NMOC	303	SPATA9	0.000215	1.5	0.926	0.11	0.81	0.99
NMOC	304	KCNAB1	0.000222	1.98	1.23	0.11	0.81	0.99
NMOC	305	ZNF345	0.00133	1.08	0.668	0.11	0.81	0.99
NMOC	306	PTH2R	0.00178	0.887	0.551	0.11	0.81	0.99
NMOC	307	ABHD12B	0.00156	0.951	0.591	0.11	0.81	0.99
NMOC	308	ORM2	0.000222	1.97	1.23	0.11	0.81	0.99
NMOC	309	ADRA2B	0.000222	1.98	1.23	0.11	0.81	0.99
NMOC	310	SEMA4F	0.00444	-1.2	0.745	0.11	0.81	0.99
NMOC	311	AHSG	0.000222	1.97	1.23	0.11	0.81	0.99
NMOC	312	GALNT6	0.000222	1.97	1.23	0.11	0.81	0.99
NMOC	313	CHIT1	0.00311	0.784	0.488	0.11	0.81	0.99
NMOC	314	CLDN23	0.000222	1.97	1.23	0.11	0.81	0.99
NMOC	315	ASAH1	0.00133	0.978	0.609	0.11	0.81	0.99
NMOC	316	TMEM106C	0.000222	1.96	1.23	0.11	0.81	0.99
NMOC	317	G3BP1	0.000222	1.97	1.23	0.11	0.81	0.99
NMOC	318	SCAF4	0.000503	1.11	0.693	0.11	0.81	0.99
NMOC	319	CCDC89	0.00178	-1.35	0.847	0.11	0.81	0.99
NMOC	320	ZNF350	0.000222	1.96	1.23	0.11	0.81	0.99
NMOC	321	HMCN1	0.00178	0.867	0.543	0.11	0.81	0.99
NMOC	322	ITPRIPL1	0.000444	1.47	0.923	0.11	0.81	0.99
NMOC	323	ZNF177	0.000222	1.96	1.23	0.11	0.81	0.99
NMOC	324	TRAF5	0.000222	1.96	1.23	0.11	0.81	0.99
NMOC	325	PSG1	0.00273	0.583	0.366	0.11	0.81	0.99
NMOC	326	MSRB3	0.000222	1.96	1.23	0.11	0.81	0.99
NMOC	327	ZNF816	0.000889	1.16	0.727	0.11	0.81	0.99
NMOC	328	ACTL9	0.000222	1.95	1.23	0.11	0.81	0.99
NMOC	329	ZKSCAN2	0.000222	1.95	1.23	0.11	0.81	0.99
NMOC	330	FTSJD1	0.000222	1.95	1.23	0.11	0.81	0.99
NMOC	331	NSUN2	0.000575	0.942	0.593	0.11	0.81	0.99
NMOC	332	OR2T11	0.0018	0.663	0.418	0.11	0.81	0.99
NMOC	333	POLG2	0.000222	1.96	1.24	0.11	0.81	0.99
NMOC	334	TRPC3	0.000222	1.96	1.23	0.11	0.81	0.99
NMOC	335	FAM83D	0.000955	1.06	0.668	0.11	0.81	0.99
NMOC	336	ACOT6	0.000862	0.866	0.547	0.11	0.81	0.99
NMOC	337	PEX5	0.000222	1.95	1.23	0.11	0.81	0.99
NMOC	338	C1RL	0.000444	1.49	0.943	0.11	0.81	0.99
NMOC	339	OBP2B	0.000444	1.45	0.916	0.11	0.81	0.99
NMOC	340	PER3	0.00111	1.02	0.646	0.11	0.81	0.99
NMOC	341	NUP107	0.000889	1.12	0.712	0.12	0.81	0.99
NMOC	342	PTPRN2	0.000215	1.47	0.937	0.12	0.81	0.99
NMOC	343	TRIM69	0.000222	1.93	1.23	0.12	0.81	0.99
NMOC	344	WWP2	0.000222	1.92	1.23	0.12	0.81	0.99
NMOC	345	ANLN	0.00151	0.7	0.447	0.12	0.81	0.99
NMOC	346	GUCA2A	0.000222	1.84	1.18	0.12	0.81	0.99
NMOC	347	RNF133	0.000889	1.11	0.71	0.12	0.81	0.99
NMOC	348	UTS2R	0.000667	1.28	0.82	0.12	0.81	0.99
NMOC	349	SLC25A18	0.000667	1.27	0.819	0.12	0.81	0.99
NMOC	350	CYP2A13	0.000431	1.02	0.655	0.12	0.81	0.99
NMOC	351	C1ORF158	7.18e-05	2.05	1.32	0.12	0.81	0.99
NMOC	352	DONSON	0.000667	1.27	0.818	0.12	0.81	0.99
NMOC	353	HIST1H2BG	0.000222	1.9	1.23	0.12	0.81	0.99
NMOC	354	CEP112	0.00129	0.707	0.457	0.12	0.81	0.99
NMOC	355	EIF3K	0.000889	1.29	0.833	0.12	0.81	0.99
NMOC	356	OR10G7	0.000667	1.56	1.01	0.12	0.81	0.99
NMOC	357	TAS2R60	0.000889	1.23	0.793	0.12	0.81	0.99
NMOC	358	PAQR8	0.000144	1.59	1.03	0.12	0.81	0.99
NMOC	359	ZUFSP	0.000575	0.989	0.641	0.12	0.81	0.99
NMOC	360	ZIK1	0.000222	1.9	1.23	0.12	0.81	0.99
NMOC	361	ANXA13	0.000222	1.9	1.23	0.12	0.81	0.99
NMOC	362	PYCR2	0.000889	1.25	0.809	0.12	0.81	0.99
NMOC	363	PALLD	0.000222	1.89	1.23	0.12	0.81	0.99
NMOC	364	BTN3A2	0.000575	0.945	0.614	0.12	0.81	0.99
NMOC	365	ASB1	0.000222	1.89	1.24	0.13	0.81	0.99
NMOC	366	UGT1A5	0.000646	0.864	0.565	0.13	0.81	0.99
NMOC	367	PARP11	0.000646	0.944	0.618	0.13	0.81	0.99
NMOC	368	DOPEY2	0.00111	1.03	0.673	0.13	0.81	0.99
NMOC	369	MED17	0.000667	1.25	0.82	0.13	0.81	0.99
NMOC	370	AGER	0.002	0.781	0.512	0.13	0.81	0.99
NMOC	371	RALGAPB	0.000215	1.27	0.835	0.13	0.81	0.99
NMOC	372	IRAK3	0.00289	0.682	0.448	0.13	0.81	0.99
NMOC	373	PIK3C2A	0.000222	1.87	1.23	0.13	0.81	0.99
NMOC	374	CGN	0.000889	1.07	0.705	0.13	0.81	0.99
NMOC	375	ATF5	0.000287	1.21	0.796	0.13	0.81	0.99
NMOC	376	CES3	0.00136	0.725	0.477	0.13	0.81	0.99
NMOC	377	RAI14	0.000222	1.86	1.23	0.13	0.81	0.99
NMOC	378	CAMK1	0.000667	1.24	0.819	0.13	0.81	0.99
NMOC	379	PHYHD1	0.000444	1.52	1	0.13	0.81	0.99
NMOC	380	LRRFIP2	0.000667	1.24	0.818	0.13	0.81	0.99
NMOC	381	C20ORF118	0.000222	1.87	1.24	0.13	0.81	0.99
NMOC	382	LRRC8C	0.000222	1.86	1.23	0.13	0.81	0.99
NMOC	383	FARS2	0.000222	1.86	1.23	0.13	0.81	0.99
NMOC	384	NUBP1	0.000718	0.914	0.605	0.13	0.81	0.99
NMOC	385	KLHDC9	0.000667	1.24	0.818	0.13	0.81	0.99
NMOC	386	SPG20	0.00111	1.02	0.672	0.13	0.81	0.99
NMOC	387	STX16	0.000222	1.89	1.25	0.13	0.81	0.99
NMOC	388	INTS7	0.000222	1.86	1.23	0.13	0.81	0.99
NMOC	389	FLT3	0.000287	1.26	0.835	0.13	0.81	0.99
NMOC	390	GIT2	0.000222	1.85	1.23	0.13	0.81	0.99
NMOC	391	ACSBG1	0.000222	1.85	1.23	0.13	0.81	0.99
NMOC	392	DIAPH2	0.000222	1.86	1.23	0.13	0.81	0.99
NMOC	393	PLA1A	0.000503	0.985	0.653	0.13	0.81	0.99
NMOC	394	DHRS7B	0.000431	1.08	0.72	0.13	0.81	0.99
NMOC	395	PRR11	0.000431	0.953	0.634	0.13	0.81	0.99
NMOC	396	PDCD2L	0.000667	1.23	0.819	0.13	0.81	0.99
NMOC	397	IL22RA2	0.000862	0.836	0.557	0.13	0.81	0.99
NMOC	398	OGDHL	0.000222	1.84	1.23	0.13	0.81	0.99
NMOC	399	GP2	0.000667	1.23	0.82	0.13	0.81	0.99
NMOC	400	CCNDBP1	0.000215	1.27	0.85	0.13	0.81	0.99
NMOC	401	MARS2	0.000431	1.08	0.72	0.13	0.81	0.99
NMOC	402	PAPSS2	0.000222	1.84	1.23	0.13	0.81	0.99
NMOC	403	CPNE2	0.000359	1.14	0.763	0.13	0.81	0.99
NMOC	404	PCCA	0.000222	1.83	1.23	0.13	0.81	0.99
NMOC	405	LARS	0.000667	1.24	0.831	0.13	0.81	0.99
NMOC	406	MGAT5B	0.000222	1.83	1.23	0.14	0.81	0.99
NMOC	407	LIX1	0.000222	1.83	1.23	0.14	0.81	0.99
NMOC	408	CCDC81	0.00111	0.992	0.664	0.14	0.81	0.99
NMOC	409	HTR3E	0.000431	1	0.673	0.14	0.81	0.99
NMOC	410	ENO1	0.000222	1.83	1.23	0.14	0.81	0.99
NMOC	411	PLXND1	0.000531	1.25	0.838	0.14	0.81	0.99
NMOC	412	ZNF566	0.000222	1.83	1.23	0.14	0.81	0.99
NMOC	413	GART	0.000222	1.82	1.23	0.14	0.81	0.99
NMOC	414	HDAC6	0.00111	1.01	0.68	0.14	0.81	0.99
NMOC	415	C16ORF73	0.000667	1.22	0.822	0.14	0.81	0.99
NMOC	416	FAHD1	0.000667	1.22	0.822	0.14	0.81	0.99
NMOC	417	CHGB	0.000667	1.21	0.818	0.14	0.81	0.99
NMOC	418	MPZL2	0.00178	0.817	0.551	0.14	0.81	0.99
NMOC	419	P2RX6	0.000667	1.21	0.819	0.14	0.81	0.99
NMOC	420	SPATA16	0.000222	2.09	1.41	0.14	0.81	0.99
NMOC	421	STAC3	0.000222	1.81	1.23	0.14	0.81	0.99
NMOC	422	PET112	0.000222	1.82	1.23	0.14	0.81	0.99
NMOC	423	HERC6	0.00159	0.833	0.564	0.14	0.81	0.99
NMOC	424	TRPM8	0.00108	0.779	0.527	0.14	0.81	0.99
NMOC	425	DAB2	0.000222	1.81	1.23	0.14	0.81	0.99
NMOC	426	SLC10A1	0.000667	1.21	0.818	0.14	0.81	0.99
NMOC	427	ENOSF1	0.00178	0.822	0.558	0.14	0.81	0.99
NMOC	428	MYL2	0.000222	1.8	1.23	0.14	0.81	0.99
NMOC	429	BTBD16	0.000667	1.2	0.819	0.14	0.81	0.99
NMOC	430	RNASE2	0.00111	0.99	0.675	0.14	0.81	0.99
NMOC	431	NXF3	0.000222	1.8	1.23	0.14	0.81	0.99
NMOC	432	ATP6V0A4	0.000667	1.2	0.82	0.14	0.81	0.99
NMOC	433	OGG1	0.000222	2.13	1.45	0.14	0.81	0.99
NMOC	434	ABHD3	0.000222	1.8	1.23	0.14	0.81	0.99
NMOC	435	ADAM12	0.000503	0.98	0.669	0.14	0.81	0.99
NMOC	436	DBT	0.000862	0.773	0.529	0.14	0.81	0.99
NMOC	437	EXOC2	0.000889	1.05	0.717	0.14	0.81	0.99
NMOC	438	IL8	0.000889	1.05	0.72	0.14	0.81	0.99
NMOC	439	KPNA2	0.000215	1.42	0.976	0.14	0.81	0.99
NMOC	440	PLAC1L	0.000667	1.2	0.822	0.14	0.81	0.99
NMOC	441	LRGUK	0.000889	1.06	0.724	0.14	0.81	0.99
NMOC	442	ZNF620	0.000222	1.79	1.23	0.15	0.81	0.99
NMOC	443	MS4A4A	0.000215	1.28	0.88	0.15	0.81	0.99
NMOC	444	NPNT	0.000222	1.79	1.23	0.15	0.81	0.99
NMOC	445	WDR59	0.000222	1.78	1.23	0.15	0.81	0.99
NMOC	446	CCDC68	0.000222	1.79	1.23	0.15	0.81	0.99
NMOC	447	TCF12	0.000222	1.8	1.24	0.15	0.81	0.99
NMOC	448	FBXL12	0.000531	1.22	0.838	0.15	0.81	0.99
NMOC	449	ATIC	0.00289	-1.15	0.792	0.15	0.81	0.99
NMOC	450	XKR9	0.00178	-1.1	0.763	0.15	0.81	0.99
NMOC	451	FTSJD2	0.000222	1.78	1.23	0.15	0.81	0.99
NMOC	452	CD300C	0.000444	1.51	1.05	0.15	0.81	0.99
NMOC	453	XRCC1	0.000667	1.19	0.82	0.15	0.81	0.99
NMOC	454	PDIA5	0.000222	1.78	1.23	0.15	0.81	0.99
NMOC	455	TMEM2	0.000667	1.18	0.821	0.15	0.81	0.99
NMOC	456	TMPRSS11D	0.00222	0.748	0.519	0.15	0.81	0.99
NMOC	457	ZW10	0.000359	1.13	0.789	0.15	0.81	0.99
NMOC	458	GPR87	0.00133	0.935	0.651	0.15	0.81	0.99
NMOC	459	OR10H4	0.000215	1.25	0.873	0.15	0.81	0.99
NMOC	460	OR5C1	0.000287	1.26	0.876	0.15	0.81	0.99
NMOC	461	BCAR3	0.000667	1.18	0.825	0.15	0.81	0.99
NMOC	462	GCNT1	0.000359	1.07	0.744	0.15	0.81	0.99
NMOC	463	ZNF257	0.00106	0.946	0.66	0.15	0.81	0.99
NMOC	464	MCHR1	0.000222	1.77	1.24	0.15	0.81	0.99
NMOC	465	TK2	0.000222	1.79	1.25	0.15	0.81	0.99
NMOC	466	FARSB	0.000444	1.44	1	0.15	0.81	0.99
NMOC	467	CD160	0.000222	1.76	1.23	0.15	0.81	0.99
NMOC	468	TNN	0.0018	0.606	0.424	0.15	0.81	1
NMOC	469	C2CD2	0.000431	1.04	0.724	0.15	0.81	0.99
NMOC	470	PIK3C2B	0.000667	1.17	0.819	0.15	0.81	0.99
NMOC	471	PSMD5	0.000222	1.75	1.23	0.15	0.81	0.99
NMOC	472	FLRT3	0.000222	1.76	1.23	0.15	0.81	0.99
NMOC	473	VPS13B	0.00302	0.481	0.337	0.15	0.81	1
NMOC	474	COG5	0.000667	1.17	0.822	0.15	0.81	0.99
NMOC	475	SEPSECS	0.000222	1.77	1.25	0.15	0.81	0.99
NMOC	476	EPHA1	0.00111	0.971	0.682	0.15	0.81	0.99
NMOC	477	GRM6	0.000222	1.77	1.24	0.15	0.81	0.99
NMOC	478	C12ORF65	0.00111	0.959	0.675	0.16	0.81	0.99
NMOC	479	PRKD1	0.000667	1.16	0.819	0.16	0.81	0.99
NMOC	480	CORIN	0.00444	-0.825	0.58	0.16	0.81	0.99
NMOC	481	TACR1	0.000222	1.74	1.23	0.16	0.81	0.99
NMOC	482	CD300LG	0.000503	0.971	0.684	0.16	0.81	0.99
NMOC	483	ADAMTS17	0.00111	0.964	0.68	0.16	0.81	0.99
NMOC	484	CEP89	0.00156	0.809	0.571	0.16	0.81	0.99
NMOC	485	OR1S2	0.000215	1.21	0.853	0.16	0.81	0.99
NMOC	486	TNRC6A	0.000222	1.74	1.23	0.16	0.81	0.99
NMOC	487	AMPD1	0.002	0.75	0.53	0.16	0.81	1
NMOC	488	DENND2D	0.00133	0.916	0.648	0.16	0.81	0.99
NMOC	489	DYRK3	0.000667	1.16	0.82	0.16	0.81	0.99
NMOC	490	DHCR24	7.18e-05	1.88	1.33	0.16	0.81	0.99
NMOC	491	IZUMO1	0.000222	1.73	1.23	0.16	0.81	0.99
NMOC	492	C14ORF133	0.000431	0.962	0.687	0.16	0.81	0.99
NMOC	493	DNMT3A	0.00129	0.673	0.481	0.16	0.81	1
NMOC	494	C17ORF66	0.00144	0.688	0.492	0.16	0.81	1
NMOC	495	F11	0.004	-1.04	0.747	0.16	0.81	0.99
NMOC	496	C5ORF45	0.00156	0.818	0.586	0.16	0.81	0.99
NMOC	497	MAP3K15	0.000667	1.14	0.818	0.16	0.81	0.99
NMOC	498	ZNF792	0.000222	1.66	1.19	0.16	0.81	0.99
NMOC	499	C11ORF65	0.000889	1.09	0.78	0.16	0.81	0.99
NMOC	500	C9ORF3	0.00144	0.628	0.451	0.16	0.81	1
NMOC	501	CEP192	0.000667	1.14	0.822	0.16	0.81	0.99
NMOC	502	GCOM1	0.000222	1.71	1.23	0.17	0.81	0.99
NMOC	503	MUC17	0.00556	0.466	0.336	0.17	0.81	1
NMOC	504	MOCS1	0.000222	1.7	1.23	0.17	0.81	0.99
NMOC	505	ACACB	0.00467	-0.776	0.562	0.17	0.81	1
NMOC	506	OR5D16	0.000889	1.3	0.94	0.17	0.81	0.99
NMOC	507	SMC5	0.000444	1.38	1	0.17	0.81	0.99
NMOC	508	FANCE	0.000444	1.38	1	0.17	0.81	0.99
NMOC	509	NXF1	0.000444	1.38	1	0.17	0.81	0.99
NMOC	510	TNFRSF10B	0.000667	1.13	0.822	0.17	0.81	0.99
NMOC	511	DNAJC5B	0.000889	0.996	0.725	0.17	0.81	0.99
NMOC	512	OR11H4	0.000646	0.838	0.61	0.17	0.81	0.99
NMOC	513	GLB1L	0.000862	0.814	0.593	0.17	0.81	0.99
NMOC	514	TRRAP	7.18e-05	1.86	1.36	0.17	0.81	0.99
NMOC	515	GPA33	0.000222	1.68	1.23	0.17	0.81	0.99
NMOC	516	ATP8B1	0.000222	1.69	1.23	0.17	0.81	0.99
NMOC	517	SNX31	0.000667	1.16	0.849	0.17	0.81	0.99
NMOC	518	FRMD1	0.000646	0.922	0.675	0.17	0.81	0.99
NMOC	519	ANKRD56	0.000667	1.12	0.82	0.17	0.81	0.99
NMOC	520	SHKBP1	0.000144	1.46	1.07	0.17	0.81	0.99
NMOC	521	ZNF80	0.00289	0.813	0.596	0.17	0.81	1
NMOC	522	SIGLEC12	0.00122	0.682	0.501	0.17	0.81	1
NMOC	523	CYP3A7	0.000222	1.68	1.24	0.17	0.81	0.99
NMOC	524	OR10W1	0.00133	0.881	0.648	0.17	0.81	0.99
NMOC	525	C3ORF62	0.00158	0.605	0.445	0.17	0.81	1
NMOC	526	LRRC8A	0.000222	1.67	1.23	0.17	0.81	0.99
NMOC	527	TRPV5	0.000667	1.12	0.825	0.17	0.81	0.99
NMOC	528	RBM19	0.000889	1.01	0.742	0.17	0.81	0.99
NMOC	529	CPXM2	0.000667	1.11	0.821	0.17	0.81	0.99
NMOC	530	CYP4B1	0.00133	0.885	0.652	0.17	0.81	0.99
NMOC	531	C12ORF24	0.000667	1.13	0.831	0.18	0.81	0.99
NMOC	532	GPR1	0.000667	1.11	0.822	0.18	0.81	0.99
NMOC	533	C5ORF25	0.000222	1.67	1.23	0.18	0.81	0.99
NMOC	534	ACSM5	0.00133	0.881	0.651	0.18	0.81	0.99
NMOC	535	CIITA	0.000222	1.66	1.23	0.18	0.81	0.99
NMOC	536	AKR1B1	0.000215	1.28	0.948	0.18	0.81	0.99
NMOC	537	RNPEP	0.000444	1.35	1	0.18	0.81	0.99
NMOC	538	CD163L1	0.00444	-0.855	0.634	0.18	0.81	0.99
NMOC	539	KIAA1377	0.000444	1.35	1	0.18	0.81	0.99
NMOC	540	TMEM38A	0.000222	1.67	1.24	0.18	0.81	0.99
NMOC	541	SENP2	0.000444	1.35	1	0.18	0.81	0.99
NMOC	542	DUXA	0.00111	-1.17	0.866	0.18	0.81	0.99
NMOC	543	DAXX	0.000215	1.28	0.949	0.18	0.81	0.99
NMOC	544	SLFN5	0.00101	0.736	0.548	0.18	0.81	1
NMOC	545	NBPF3	0.000444	1.34	1	0.18	0.81	0.99
NMOC	546	AMT	0.000222	1.67	1.25	0.18	0.81	0.99
NMOC	547	SYNPO2	0.000215	1.28	0.957	0.18	0.81	0.99
NMOC	548	DSC3	0.00133	0.869	0.649	0.18	0.81	0.99
NMOC	549	GANAB	0.000444	1.34	1	0.18	0.81	0.99
NMOC	550	SPICE1	0.000718	0.817	0.611	0.18	0.81	1
NMOC	551	NCAPD2	0.00556	-0.734	0.55	0.18	0.81	1
NMOC	552	HYOU1	0.000222	1.67	1.25	0.18	0.81	0.99
NMOC	553	RRH	0.00111	0.948	0.711	0.18	0.81	0.99
NMOC	554	GIPR	0.000718	0.881	0.661	0.18	0.81	0.99
NMOC	555	CHRNA6	0.00133	0.863	0.649	0.18	0.81	1
NMOC	556	NRAP	0.00267	0.65	0.489	0.18	0.81	1
NMOC	557	CRIPAK	0.00778	0.418	0.315	0.18	0.81	1
NMOC	558	IQGAP2	0.004	-0.857	0.646	0.18	0.81	1
NMOC	559	CTH	0.000889	1.02	0.768	0.19	0.81	0.99
NMOC	560	CAST	0.000444	1.33	1	0.19	0.81	0.99
NMOC	561	APOBEC4	0.000575	0.91	0.688	0.19	0.81	0.99
NMOC	562	IL17RB	0.00178	-1.11	0.839	0.19	0.81	0.99
NMOC	563	PCDHGA2	0.000889	1.01	0.767	0.19	0.81	0.99
NMOC	564	RDH12	0.000444	1.32	1	0.19	0.81	0.99
NMOC	565	PTGR2	0.000444	1.32	1	0.19	0.81	0.99
NMOC	566	ELOVL7	0.00156	0.786	0.596	0.19	0.81	1
NMOC	567	NGDN	0.000444	1.32	1	0.19	0.81	0.99
NMOC	568	MRPL46	0.000222	1.67	1.27	0.19	0.81	0.99
NMOC	569	LRTM1	0.000889	-1.16	0.878	0.19	0.81	0.99
NMOC	570	ITSN2	0.000667	1.14	0.866	0.19	0.81	0.99
NMOC	571	ZIM3	0.000431	0.956	0.727	0.19	0.81	0.99
NMOC	572	SNAP29	0.000144	1.44	1.1	0.19	0.81	0.99
NMOC	573	TTC22	0.000222	1.64	1.25	0.19	0.81	0.99
NMOC	574	C2	0.000444	1.26	0.966	0.19	0.81	0.99
NMOC	575	TMEM81	0.000444	1.31	1	0.19	0.81	0.99
NMOC	576	SNX32	0.00133	0.815	0.625	0.19	0.81	1
NMOC	577	SEC23A	0.000222	1.64	1.25	0.19	0.81	0.99
NMOC	578	CNKSR1	0.00378	-0.986	0.757	0.19	0.81	0.99
NMOC	579	FAM194A	0.002	0.708	0.544	0.19	0.81	1
NMOC	580	CHDH	0.000444	1.31	1.01	0.19	0.81	0.99
NMOC	581	DENND1B	0.000222	1.64	1.26	0.19	0.81	0.99
NMOC	582	ZNF69	0.000667	1.06	0.82	0.19	0.81	0.99
NMOC	583	CPA3	0.00222	-0.941	0.726	0.19	0.81	0.99
NMOC	584	C6ORF130	0.000444	1.31	1.01	0.19	0.81	0.99
NMOC	585	UGT1A1	0.000646	0.799	0.616	0.19	0.81	1
NMOC	586	CAPNS1	0.000444	1.3	1	0.2	0.81	0.99
NMOC	587	STON1	0.00178	0.747	0.577	0.2	0.81	1
NMOC	588	SPAG5	0.002	0.729	0.563	0.2	0.81	1
NMOC	589	SCARB1	0.000222	1.65	1.28	0.2	0.81	0.99
NMOC	590	CEP41	0.000287	1.03	0.796	0.2	0.81	0.99
NMOC	591	DNAH3	0.00668	0.316	0.245	0.2	0.81	1
NMOC	592	CCDC96	0.000667	1.06	0.823	0.2	0.81	0.99
NMOC	593	FAM65C	0.000889	0.989	0.766	0.2	0.81	0.99
NMOC	594	C1ORF9	0.000444	1.3	1	0.2	0.81	0.99
NMOC	595	EIF2B2	0.00129	0.611	0.474	0.2	0.81	1
NMOC	596	ZP1	0.000444	1.31	1.02	0.2	0.81	0.99
NMOC	597	OTOGL	0.000222	1.62	1.26	0.2	0.81	0.99
NMOC	598	WDR63	0.00178	0.745	0.578	0.2	0.81	1
NMOC	599	EGFL6	0.000222	1.61	1.25	0.2	0.81	0.99
NMOC	600	PDIA2	0.0018	0.717	0.557	0.2	0.81	1
NMOC	601	IFIT1	0.00111	0.956	0.744	0.2	0.81	1
NMOC	602	GLI1	0.000444	1.29	1.01	0.2	0.81	0.99
NMOC	603	KIF6	0.00259	0.453	0.353	0.2	0.81	1
NMOC	604	ZNF551	0.000444	1.29	1	0.2	0.81	0.99
NMOC	605	HTR2B	0.000444	1.29	1.01	0.2	0.81	0.99
NMOC	606	SPG7	0.000889	0.952	0.742	0.2	0.81	1
NMOC	607	SDCCAG8	0.000667	1.05	0.822	0.2	0.81	0.99
NMOC	608	DNAH10	0.00395	0.412	0.321	0.2	0.81	1
NMOC	609	MCTP2	0.0023	0.481	0.376	0.2	0.81	1
NMOC	610	WDR5B	0.00467	-0.797	0.623	0.2	0.81	1
NMOC	611	TNS4	0.00133	0.83	0.649	0.2	0.81	1
NMOC	612	NPR1	0.000503	0.957	0.75	0.2	0.81	1
NMOC	613	WDR16	0.000444	1.29	1.01	0.2	0.81	0.99
NMOC	614	ADCY10	0.00222	0.674	0.529	0.2	0.81	1
NMOC	615	ACSM2B	0.00156	0.809	0.635	0.2	0.81	1
NMOC	616	BNIP1	0.00111	0.866	0.68	0.2	0.81	1
NMOC	617	LDLRAD1	0.000667	1.11	0.873	0.2	0.81	0.99
NMOC	618	MAPKAPK2	0.00111	1.16	0.916	0.2	0.81	0.99
NMOC	619	GJA9	0.000444	1.27	1	0.2	0.81	0.99
NMOC	620	TXNL4B	0.000144	1.4	1.1	0.2	0.81	0.99
NMOC	621	ATG4C	0.00222	0.666	0.525	0.2	0.81	1
NMOC	622	DBI	0.000444	1.27	1.01	0.21	0.81	0.99
NMOC	623	SPATA5	0.000444	1.27	1	0.21	0.81	0.99
NMOC	624	C3ORF20	0.004	-0.948	0.749	0.21	0.81	1
NMOC	625	ZNF774	0.000889	0.971	0.768	0.21	0.81	1
NMOC	626	NAT8	0.000222	1.59	1.26	0.21	0.81	0.99
NMOC	627	CA14	0.000444	1.27	1	0.21	0.81	0.99
NMOC	628	UBAC1	0.000222	1.56	1.24	0.21	0.81	0.99
NMOC	629	FAH	0.00422	-0.804	0.637	0.21	0.81	1
NMOC	630	CLEC6A	0.000889	0.945	0.749	0.21	0.81	1
NMOC	631	DOPEY1	0.000444	1.26	1	0.21	0.81	0.99
NMOC	632	MKI67	0.000889	0.971	0.77	0.21	0.81	1
NMOC	633	TRUB2	0.000222	1.63	1.29	0.21	0.81	0.99
NMOC	634	TET2	0.000444	1.26	1	0.21	0.81	0.99
NMOC	635	DMXL2	0.000444	1.26	1	0.21	0.81	0.99
NMOC	636	DEPTOR	0.00133	0.821	0.652	0.21	0.81	1
NMOC	637	TTN	0.00111	0.869	0.691	0.21	0.81	1
NMOC	638	OR9I1	0.000646	0.855	0.68	0.21	0.81	1
NMOC	639	ARAF	0.000889	1	0.797	0.21	0.81	1
NMOC	640	ESRP2	0.000444	1.26	1	0.21	0.81	0.99
NMOC	641	DPP4	0.00133	0.817	0.65	0.21	0.81	1
NMOC	642	GRB7	0.000215	1.18	0.938	0.21	0.81	0.99
NMOC	643	ASB2	0.000444	1.26	1	0.21	0.81	0.99
NMOC	644	NES	0.000444	1.26	1	0.21	0.81	0.99
NMOC	645	PKP4	0.000667	1.04	0.827	0.21	0.81	0.99
NMOC	646	TMEM40	0.000287	1.12	0.892	0.21	0.81	0.99
NMOC	647	NDUFA10	0.000444	1.26	1	0.21	0.81	0.99
NMOC	648	SULT1C4	0.000444	1.26	1.01	0.21	0.81	0.99
NMOC	649	TRPC6	0.000431	0.907	0.725	0.21	0.81	1
NMOC	650	RARS	0.000889	0.924	0.739	0.21	0.81	1
NMOC	651	VIP	0.000222	1.55	1.24	0.21	0.81	0.99
NMOC	652	TLE6	0.000444	1.25	1	0.21	0.81	0.99
NMOC	653	OR1J2	0.000889	0.956	0.768	0.21	0.81	1
NMOC	654	DGAT2L6	0.000889	0.953	0.766	0.21	0.81	1
NMOC	655	BBS12	0.000287	1.1	0.883	0.21	0.81	0.99
NMOC	656	EEF2K	0.00201	0.53	0.429	0.22	0.81	1
NMOC	657	PARK7	0.000444	1.24	1	0.22	0.81	0.99
NMOC	658	ABCC9	0.00156	0.704	0.57	0.22	0.81	1
NMOC	659	OPTN	0.000444	1.24	1.01	0.22	0.81	0.99
NMOC	660	KIAA0564	0.00553	0.332	0.269	0.22	0.81	1
NMOC	661	STBD1	0.00289	-0.751	0.609	0.22	0.81	1
NMOC	662	SPIRE2	0.000444	1.24	1	0.22	0.81	0.99
NMOC	663	FASTKD5	0.000444	1.25	1.01	0.22	0.81	0.99
NMOC	664	OR9A2	0.000287	1.1	0.889	0.22	0.81	0.99
NMOC	665	TADA2A	0.000444	1.23	1	0.22	0.81	0.99
NMOC	666	TSPEAR	0.000444	1.24	1	0.22	0.81	0.99
NMOC	667	AADACL2	0.000889	0.943	0.767	0.22	0.81	1
NMOC	668	IYD	0.000287	1.09	0.889	0.22	0.81	0.99
NMOC	669	OR2AG2	0.000144	1.35	1.1	0.22	0.81	0.99
NMOC	670	RNF20	0.000359	0.871	0.709	0.22	0.81	1
NMOC	671	EP300	0.000444	1.23	1	0.22	0.81	0.99
NMOC	672	ARHGEF1	0.000287	1.09	0.89	0.22	0.81	1
NMOC	673	GPR89A	0.00079	0.806	0.657	0.22	0.81	1
NMOC	674	CD1B	0.000444	1.23	1	0.22	0.81	0.99
NMOC	675	TEX101	0.000222	1.57	1.28	0.22	0.81	0.99
NMOC	676	CCNB2	0.00156	0.771	0.63	0.22	0.81	1
NMOC	677	UGGT1	0.000222	1.61	1.31	0.22	0.81	0.99
NMOC	678	C1ORF114	0.000889	0.94	0.769	0.22	0.81	1
NMOC	679	BARD1	0.000444	1.22	1	0.22	0.81	0.99
NMOC	680	OR2T27	0.00178	0.707	0.579	0.22	0.81	1
NMOC	681	MYH2	0.00133	0.791	0.648	0.22	0.81	1
NMOC	682	WFDC1	0.000444	1.22	1	0.22	0.81	0.99
NMOC	683	SH3TC1	0.00259	-0.889	0.73	0.22	0.81	1
NMOC	684	HOXA6	0.000444	1.22	1	0.22	0.81	0.99
NMOC	685	ABCB6	0.000667	1.04	0.853	0.22	0.81	1
NMOC	686	OR4Q3	0.000222	1.75	1.44	0.22	0.81	0.99
NMOC	687	TXNIP	0.000444	1.22	1.01	0.22	0.81	0.99
NMOC	688	FAM45A	0.000222	1.55	1.28	0.22	0.81	0.99
NMOC	689	SYTL2	0.000646	0.751	0.618	0.22	0.81	1
NMOC	690	LRRC42	0.00111	0.811	0.667	0.22	0.81	1
NMOC	691	SFXN2	0.000444	1.23	1.01	0.22	0.81	0.99
NMOC	692	ZNF432	0.000444	1.22	1	0.22	0.81	0.99
NMOC	693	AP4E1	0.000444	1.22	1.01	0.22	0.81	0.99
NMOC	694	SIGLEC10	0.000718	0.761	0.627	0.22	0.81	1
NMOC	695	NLRP8	0.00178	0.703	0.58	0.23	0.81	1
NMOC	696	KLHL34	0.000444	1.21	1	0.23	0.81	0.99
NMOC	697	SLC14A2	0.00178	0.768	0.633	0.23	0.81	1
NMOC	698	NCF1	0.000575	0.837	0.692	0.23	0.81	1
NMOC	699	GLRA1	0.000444	1.21	1	0.23	0.81	0.99
NMOC	700	HUWE1	0.000889	1.23	1.02	0.23	0.81	0.99
NMOC	701	IL17F	0.000222	1.52	1.26	0.23	0.81	0.99
NMOC	702	GSG2	0.000862	0.713	0.591	0.23	0.81	1
NMOC	703	IL20	0.00178	0.673	0.559	0.23	0.81	1
NMOC	704	DHRS7	0.000862	0.713	0.593	0.23	0.81	1
NMOC	705	RAPGEF6	0.000222	1.56	1.3	0.23	0.81	0.99
NMOC	706	GFM1	0.00223	0.488	0.407	0.23	0.81	1
NMOC	707	SLCO1B7	0.000444	1.21	1.01	0.23	0.81	0.99
NMOC	708	CCDC42	0.000444	1.2	1	0.23	0.81	0.99
NMOC	709	ASB8	0.000889	0.922	0.77	0.23	0.81	1
NMOC	710	RBM43	0.000222	1.53	1.27	0.23	0.81	0.99
NMOC	711	FCRL6	0.00201	0.506	0.423	0.23	0.81	1
NMOC	712	DNAAF1	0.000444	1.14	0.954	0.23	0.81	1
NMOC	713	MFSD6L	0.000889	0.915	0.765	0.23	0.81	1
NMOC	714	SLC35B3	0.000359	0.901	0.754	0.23	0.81	1
NMOC	715	CCDC127	0.000444	1.2	1	0.23	0.81	0.99
NMOC	716	LOC440563	0.00144	0.607	0.508	0.23	0.81	1
NMOC	717	PIP5K1A	0.000222	1.56	1.3	0.23	0.81	0.99
NMOC	718	TBCK	0.000889	0.915	0.766	0.23	0.81	1
NMOC	719	ANKRD43	0.000444	1.2	1	0.23	0.81	0.99
NMOC	720	RAD9B	0.000667	1.1	0.923	0.23	0.81	1
NMOC	721	COQ5	0.000444	1.19	1	0.23	0.81	1
NMOC	722	ZBTB40	0.000222	1.52	1.27	0.23	0.81	0.99
NMOC	723	INSIG1	0.000444	1.2	1.01	0.23	0.81	1
NMOC	724	LDB3	0.000222	1.53	1.28	0.23	0.81	0.99
NMOC	725	LTBP1	0.000444	1.2	1.01	0.23	0.81	1
NMOC	726	FGL1	0.00079	0.711	0.597	0.23	0.81	1
NMOC	727	CD46	0.000359	1.01	0.85	0.23	0.81	1
NMOC	728	HBD	0.000667	1.11	0.93	0.23	0.81	1
NMOC	729	ADRBK2	0.000667	1.02	0.862	0.23	0.81	1
NMOC	730	DCAF11	0.000215	1.12	0.939	0.23	0.81	1
NMOC	731	LRMP	0.00111	0.87	0.733	0.24	0.81	1
NMOC	732	CCDC147	0.00156	0.719	0.606	0.24	0.81	1
NMOC	733	HEATR2	0.000444	1.19	1.01	0.24	0.81	1
NMOC	734	RGS7	0.000215	1.16	0.977	0.24	0.81	1
NMOC	735	RERGL	0.000444	1.22	1.03	0.24	0.81	1
NMOC	736	NEK9	0.00333	0.522	0.442	0.24	0.81	1
NMOC	737	SIRPD	0.000222	1.49	1.26	0.24	0.81	0.99
NMOC	738	GGCX	0.000444	1.19	1	0.24	0.81	1
NMOC	739	TFB1M	0.00136	0.57	0.483	0.24	0.81	1
NMOC	740	SERAC1	0.000646	0.746	0.634	0.24	0.81	1
NMOC	741	TEX14	0.00356	-0.885	0.752	0.24	0.81	1
NMOC	742	CD36	0.00338	0.361	0.308	0.24	0.81	1
NMOC	743	CCBL2	0.00222	0.62	0.528	0.24	0.81	1
NMOC	744	MYSM1	0.000743	0.942	0.805	0.24	0.81	1
NMOC	745	TXNDC8	0.000444	1.18	1.01	0.24	0.81	1
NMOC	746	DDX10	0.000444	1.17	1	0.24	0.81	1
NMOC	747	SPR	0.000444	1.18	1.01	0.24	0.81	1
NMOC	748	SEC14L6	0.000743	0.939	0.803	0.24	0.81	1
NMOC	749	MED26	0.000222	1.47	1.26	0.24	0.81	0.99
NMOC	750	PAPLN	0.000667	0.986	0.847	0.24	0.81	1
NMOC	751	C1ORF173	0.00144	0.555	0.477	0.24	0.81	1
NMOC	752	CATSPER2	0.000718	0.71	0.61	0.24	0.81	1
NMOC	753	ATP7B	0.00552	-0.691	0.595	0.25	0.81	1
NMOC	754	VCL	0.000444	1.17	1	0.25	0.81	1
NMOC	755	CTTNBP2	0.000444	1.17	1.01	0.25	0.81	1
NMOC	756	LCT	0.000444	1.16	1	0.25	0.81	1
NMOC	757	TEX2	0.000444	1.16	1	0.25	0.81	1
NMOC	758	DHTKD1	0.00178	0.675	0.581	0.25	0.81	1
NMOC	759	MMP20	0.000222	1.45	1.25	0.25	0.81	0.99
NMOC	760	RFPL4B	0.000444	1.16	1	0.25	0.81	1
NMOC	761	C4BPA	0.000889	0.887	0.766	0.25	0.81	1
NMOC	762	PRKCSH	0.000222	1.47	1.27	0.25	0.81	0.99
NMOC	763	CTSH	0.000222	1.45	1.26	0.25	0.81	0.99
NMOC	764	HELQ	0.00101	0.592	0.512	0.25	0.81	1
NMOC	765	CCDC99	0.00133	0.751	0.65	0.25	0.81	1
NMOC	766	LIMA1	0.000287	0.952	0.824	0.25	0.81	1
NMOC	767	PLIN3	0.000222	1.48	1.28	0.25	0.81	0.99
NMOC	768	PON1	0.000889	0.894	0.774	0.25	0.81	1
NMOC	769	TSTD2	0.00178	0.665	0.576	0.25	0.81	1
NMOC	770	SCTR	0.000222	1.48	1.28	0.25	0.81	0.99
NMOC	771	MRRF	0.000667	0.988	0.857	0.25	0.81	1
NMOC	772	SLC35B2	0.000222	1.49	1.29	0.25	0.81	0.99
NMOC	773	SLC7A2	0.000222	1.51	1.31	0.25	0.81	0.99
NMOC	774	DNAJC21	0.000444	1.16	1	0.25	0.81	1
NMOC	775	C20ORF96	0.000444	1.16	1.01	0.25	0.81	1
NMOC	776	C20ORF26	0.00323	0.399	0.347	0.25	0.81	1
NMOC	777	LMO7	0.00289	0.546	0.476	0.25	0.81	1
NMOC	778	HABP2	0.00133	0.748	0.651	0.25	0.81	1
NMOC	779	MASTL	0.000444	1.15	1	0.25	0.81	1
NMOC	780	DHPS	0.00111	0.799	0.697	0.25	0.81	1
NMOC	781	NQO1	0.00267	-0.907	0.792	0.25	0.81	1
NMOC	782	SLCO4C1	0.000444	1.15	1	0.25	0.81	1
NMOC	783	C12ORF26	0.000222	1.48	1.29	0.25	0.81	0.99
NMOC	784	ACCN3	0.00079	0.754	0.659	0.25	0.81	1
NMOC	785	LY86	0.000444	1.14	1	0.25	0.81	1
NMOC	786	TRIM42	0.00222	0.596	0.522	0.25	0.81	1
NMOC	787	PTGIS	0.000222	1.49	1.3	0.25	0.81	0.99
NMOC	788	MFAP5	0.000222	1.47	1.29	0.25	0.81	0.99
NMOC	789	OR8D4	0.00156	0.845	0.742	0.25	0.81	1
NMOC	790	IMPG2	0.000222	1.47	1.29	0.26	0.81	0.99
NMOC	791	C1ORF100	0.000444	1.14	1	0.26	0.81	1
NMOC	792	C5	0.00111	0.777	0.684	0.26	0.81	1
NMOC	793	UPK3A	0.00223	0.438	0.385	0.26	0.81	1
NMOC	794	DMGDH	0.00311	-0.752	0.662	0.26	0.81	1
NMOC	795	SMARCAL1	0.002	0.654	0.576	0.26	0.81	1
NMOC	796	TADA1	0.000444	1.14	1	0.26	0.81	1
NMOC	797	CCDC102B	0.00133	0.743	0.655	0.26	0.81	1
NMOC	798	MTRF1	0.000444	1.14	1	0.26	0.81	1
NMOC	799	ASNSD1	0.000889	0.867	0.767	0.26	0.81	1
NMOC	800	SERPINB13	0.000222	1.42	1.26	0.26	0.81	1
NMOC	801	ZNF420	0.000444	1.14	1.01	0.26	0.81	1
NMOC	802	ALPK2	0.000889	0.871	0.773	0.26	0.81	1
NMOC	803	MOK	0.000444	1.13	1	0.26	0.81	1
NMOC	804	MLANA	0.000444	1.23	1.1	0.26	0.81	1
NMOC	805	TM4SF20	0.000222	1.46	1.29	0.26	0.81	1
NMOC	806	TP53	0.000215	1.06	0.946	0.26	0.81	1
NMOC	807	PHGDH	0.000575	0.732	0.652	0.26	0.81	1
NMOC	808	HARS2	0.00156	0.705	0.628	0.26	0.81	1
NMOC	809	VIL1	0.000718	0.751	0.67	0.26	0.81	1
NMOC	810	FBN3	0.000889	0.829	0.739	0.26	0.81	1
NMOC	811	CDC7	0.000444	1.13	1.01	0.26	0.81	1
NMOC	812	SLC26A10	0.00267	0.639	0.57	0.26	0.81	1
NMOC	813	C9ORF174	0.00356	-0.842	0.752	0.26	0.81	1
NMOC	814	ZNF33A	0.00115	0.618	0.552	0.26	0.81	1
NMOC	815	PLXNB1	0.000431	0.919	0.821	0.26	0.81	1
NMOC	816	ZNF77	0.00156	0.729	0.652	0.26	0.81	1
NMOC	817	OR4D1	0.000431	0.859	0.769	0.26	0.81	1
NMOC	818	FZD6	0.000444	1.12	1.01	0.26	0.81	1
NMOC	819	CDH3	0.000444	1.15	1.03	0.26	0.81	1
NMOC	820	CLEC4F	0.000889	0.862	0.774	0.27	0.81	1
NMOC	821	SMYD4	0.00333	-0.84	0.755	0.27	0.81	1
NMOC	822	TGS1	0.000667	0.945	0.849	0.27	0.81	1
NMOC	823	TMEM116	0.000444	1.12	1	0.27	0.81	1
NMOC	824	ALDOB	0.00158	0.501	0.45	0.27	0.81	1
NMOC	825	RBM15B	0.000222	1.39	1.25	0.27	0.81	1
NMOC	826	C14ORF135	0.00156	0.699	0.629	0.27	0.81	1
NMOC	827	FANCM	0.00373	-0.526	0.474	0.27	0.81	1
NMOC	828	TAS2R10	0.00244	-0.908	0.818	0.27	0.81	1
NMOC	829	ECD	0.00156	0.699	0.631	0.27	0.81	1
NMOC	830	ZDHHC4	0.000889	0.857	0.774	0.27	0.81	1
NMOC	831	LAD1	0.00133	0.738	0.666	0.27	0.81	1
NMOC	832	TTLL5	0.00133	0.721	0.65	0.27	0.81	1
NMOC	833	SLC6A16	0.000743	0.888	0.803	0.27	0.81	1
NMOC	834	WWC1	0.000222	1.39	1.25	0.27	0.81	1
NMOC	835	EPHA8	0.000743	0.888	0.803	0.27	0.81	1
NMOC	836	ERAP2	0.004	-0.7	0.633	0.27	0.81	1
NMOC	837	ZNF280D	0.000444	1.11	1	0.27	0.81	1
NMOC	838	CD244	0.000646	0.749	0.678	0.27	0.81	1
NMOC	839	C4ORF21	0.00402	0.358	0.325	0.27	0.81	1
NMOC	840	ENTPD3	0.000222	1.39	1.26	0.27	0.81	1
NMOC	841	NECAB2	0.000444	1.11	1.01	0.27	0.81	1
NMOC	842	KIF24	0.000444	1.1	1	0.27	0.81	1
NMOC	843	CST4	0.000444	1.1	1	0.27	0.81	1
NMOC	844	LRPAP1	0.000359	0.941	0.856	0.27	0.81	1
NMOC	845	ABCA10	0.00533	0.403	0.368	0.27	0.81	1
NMOC	846	FCER2	0.000444	1.11	1.01	0.27	0.81	1
NMOC	847	C2ORF3	0.000889	0.841	0.768	0.27	0.81	1
NMOC	848	LGALS13	0.000667	1.03	0.942	0.27	0.81	1
NMOC	849	CRYZ	0.000444	1.1	1	0.27	0.81	1
NMOC	850	UGT1A3	0.00201	0.45	0.412	0.27	0.81	1
NMOC	851	ASZ1	0.000359	0.935	0.855	0.27	0.81	1
NMOC	852	ORC2	0.000444	1.12	1.02	0.27	0.81	1
NMOC	853	PMFBP1	0.00194	0.452	0.414	0.27	0.81	1
NMOC	854	TRIM34	0.00111	0.757	0.694	0.28	0.81	1
NMOC	855	POLR3F	0.000444	1.09	1	0.28	0.81	1
NMOC	856	CRISP1	0.000444	1.12	1.03	0.28	0.81	1
NMOC	857	CHMP2B	0.000889	-0.962	0.882	0.28	0.81	1
NMOC	858	ACSBG2	0.000667	1.01	0.923	0.28	0.81	1
NMOC	859	TLR2	0.00267	0.53	0.487	0.28	0.81	1
NMOC	860	GYG1	0.00133	0.706	0.648	0.28	0.81	1
NMOC	861	AURKC	0.002	0.61	0.561	0.28	0.81	1
NMOC	862	OCLN	0.000444	1.11	1.02	0.28	0.81	1
NMOC	863	OR4M2	0.00178	0.678	0.623	0.28	0.81	1
NMOC	864	UFSP1	0.000444	1.09	1.01	0.28	0.81	1
NMOC	865	CD69	0.00111	0.754	0.695	0.28	0.81	1
NMOC	866	CLSPN	0.000667	1.02	0.943	0.28	0.81	1
NMOC	867	RAG1	0.00158	0.508	0.468	0.28	0.81	1
NMOC	868	TRPV4	0.00156	0.682	0.629	0.28	0.81	1
NMOC	869	ADAM23	0.000222	1.42	1.31	0.28	0.81	1
NMOC	870	OR1F1	0.00133	0.701	0.647	0.28	0.81	1
NMOC	871	SLC47A1	0.000222	1.39	1.28	0.28	0.81	1
NMOC	872	TTC23	0.00111	0.793	0.733	0.28	0.81	1
NMOC	873	A1BG	0.00133	-0.809	0.749	0.28	0.81	1
NMOC	874	SMC6	0.000444	1.1	1.02	0.28	0.81	1
NMOC	875	C8ORF34	0.00244	-0.873	0.809	0.28	0.81	1
NMOC	876	CTSC	0.000444	1.08	1	0.28	0.81	1
NMOC	877	TTC18	0.00115	0.571	0.531	0.28	0.81	1
NMOC	878	TTC4	0.000431	0.817	0.76	0.28	0.81	1
NMOC	879	SLCO6A1	0.000889	0.823	0.766	0.28	0.81	1
NMOC	880	KLHDC7A	0.000444	1.08	1.01	0.28	0.81	1
NMOC	881	ZNF616	0.00156	0.653	0.609	0.28	0.82	1
NMOC	882	CCDC148	0.00289	-0.825	0.77	0.28	0.82	1
NMOC	883	EDEM1	0.00133	0.7	0.654	0.29	0.82	1
NMOC	884	TIGD6	0.000444	1.09	1.02	0.29	0.82	1
NMOC	885	PTGR1	0.00311	-0.81	0.759	0.29	0.82	1
NMOC	886	CHD1L	0.00156	0.646	0.606	0.29	0.82	1
NMOC	887	GTSE1	0.000444	1.07	1	0.29	0.82	1
NMOC	888	ADAT1	0.000444	1.07	1.01	0.29	0.82	1
NMOC	889	EFCAB6	0.00511	-0.541	0.509	0.29	0.82	1
NMOC	890	LRCH3	0.00144	0.488	0.459	0.29	0.82	1
NMOC	891	OR4A15	0.000646	0.627	0.59	0.29	0.82	1
NMOC	892	UNC79	0.00156	0.669	0.63	0.29	0.82	1
NMOC	893	MRPL17	0.000222	1.38	1.3	0.29	0.82	1
NMOC	894	SELP	0.00333	-0.799	0.754	0.29	0.82	1
NMOC	895	NWD1	0.00156	0.665	0.629	0.29	0.82	1
NMOC	896	SCNM1	0.000287	0.942	0.891	0.29	0.82	1
NMOC	897	KRT6C	0.000646	0.72	0.682	0.29	0.82	1
NMOC	898	PRSS12	0.002	0.591	0.561	0.29	0.82	1
NMOC	899	ABCB1	0.000359	0.817	0.776	0.29	0.82	1
NMOC	900	MMP13	0.000444	1.07	1.02	0.29	0.82	1
NMOC	901	SLC17A3	0.000667	0.962	0.915	0.29	0.82	1
NMOC	902	UNC80	0.000444	1.06	1.01	0.29	0.82	1
NMOC	903	PRDM4	0.000444	1.06	1.01	0.29	0.82	1
NMOC	904	CCDC146	0.000889	0.808	0.769	0.29	0.82	1
NMOC	905	LRRC39	0.00289	-0.72	0.686	0.29	0.82	1
NMOC	906	AIMP1	0.000444	1.05	1	0.29	0.82	1
NMOC	907	PXK	0.000359	0.896	0.853	0.29	0.82	1
NMOC	908	PCNX	0.000667	0.883	0.842	0.29	0.82	1
NMOC	909	PGM3	0.000889	0.802	0.766	0.3	0.82	1
NMOC	910	APOBEC3G	0.000889	0.815	0.779	0.3	0.82	1
NMOC	911	SEMA3D	0.000444	1.05	1	0.3	0.82	1
NMOC	912	RAD1	0.004	0.445	0.427	0.3	0.83	1
NMOC	913	SLC27A3	0.00222	0.551	0.529	0.3	0.83	1
NMOC	914	ASCC1	0.000667	0.881	0.847	0.3	0.83	1
NMOC	915	KIF21A	0.000667	0.955	0.919	0.3	0.83	1
NMOC	916	MYO1F	0.00138	0.667	0.642	0.3	0.83	1
NMOC	917	TREML2	0.000287	0.942	0.911	0.3	0.83	1
NMOC	918	GOPC	0.000444	1.05	1.01	0.3	0.83	1
NMOC	919	OR5K4	0.000444	1.04	1.01	0.3	0.83	1
NMOC	920	MLH1	0.000503	0.839	0.814	0.3	0.83	1
NMOC	921	SLC25A32	0.000144	1.13	1.1	0.3	0.83	1
NMOC	922	MYBPHL	0.000646	0.706	0.686	0.3	0.83	1
NMOC	923	DSN1	0.000444	1.05	1.02	0.3	0.83	1
NMOC	924	TRIT1	0.00333	-0.776	0.754	0.3	0.83	1
NMOC	925	DMP1	0.00133	-0.895	0.87	0.3	0.83	1
NMOC	926	TACR3	0.00111	0.754	0.734	0.3	0.83	1
NMOC	927	ATP6V0A2	0.000889	0.793	0.771	0.3	0.83	1
NMOC	928	ENTPD7	0.00111	0.727	0.708	0.3	0.83	1
NMOC	929	C6ORF222	0.00133	0.677	0.66	0.3	0.83	1
NMOC	930	TM6SF1	0.00101	0.593	0.578	0.3	0.83	1
NMOC	931	UIMC1	0.000503	0.721	0.704	0.31	0.83	1
NMOC	932	PFKFB4	0.000503	0.763	0.749	0.31	0.84	1
NMOC	933	OR13H1	0.000667	0.869	0.854	0.31	0.84	1
NMOC	934	NOTCH2	0.000444	1.02	1.01	0.31	0.84	1
NMOC	935	FN1	0.000215	0.995	0.98	0.31	0.84	1
NMOC	936	SFXN1	0.000287	0.957	0.943	0.31	0.84	1
NMOC	937	CCDC38	0.004	-0.635	0.625	0.31	0.84	1
NMOC	938	FCRL1	0.000444	1.04	1.03	0.31	0.84	1
NMOC	939	CHPT1	0.000444	1.03	1.01	0.31	0.84	1
NMOC	940	APOL3	0.000444	1.03	1.02	0.31	0.84	1
NMOC	941	OSMR	0.00267	-0.802	0.795	0.31	0.84	1
NMOC	942	DPRX	0.00244	-0.834	0.827	0.31	0.84	1
NMOC	943	GPR31	0.000667	0.856	0.849	0.31	0.84	1
NMOC	944	INHBC	0.000359	0.869	0.864	0.31	0.84	1
NMOC	945	PIGO	0.00111	0.737	0.732	0.31	0.84	1
NMOC	946	MFN2	0.00178	0.621	0.617	0.31	0.84	1
NMOC	947	LRRC30	0.000667	0.92	0.915	0.31	0.84	1
NMOC	948	PHKA2	0.00133	0.657	0.654	0.31	0.84	1
NMOC	949	GSTA1	0.000444	1.03	1.02	0.31	0.84	1
NMOC	950	EFHB	0.00422	-0.626	0.624	0.32	0.84	1
NMOC	951	MMRN1	0.002	-0.818	0.814	0.32	0.84	1
NMOC	952	PDXDC1	0.00136	0.498	0.496	0.32	0.84	1
NMOC	953	KIAA0556	0.00156	0.633	0.63	0.32	0.84	1
NMOC	954	TOM1	0.000667	0.932	0.929	0.32	0.84	1
NMOC	955	SLC22A14	0.00208	-0.633	0.632	0.32	0.84	1
NMOC	956	TMEM62	0.00111	0.735	0.734	0.32	0.84	1
NMOC	957	KIAA1324	0.00111	0.734	0.734	0.32	0.84	1
NMOC	958	SLC26A4	0.00667	-0.455	0.455	0.32	0.84	1
NMOC	959	PYGL	0.00156	0.629	0.629	0.32	0.84	1
NMOC	960	GPC5	0.000667	0.916	0.917	0.32	0.84	1
NMOC	961	CENPF	0.00156	0.629	0.63	0.32	0.84	1
NMOC	962	UGT2B10	0.000889	0.904	0.905	0.32	0.84	1
NMOC	963	FAAH2	0.00156	0.637	0.639	0.32	0.84	1
NMOC	964	LIFR	0.00111	0.695	0.697	0.32	0.84	1
NMOC	965	SH2D1A	0.00111	0.736	0.739	0.32	0.84	1
NMOC	966	CD38	0.00111	0.729	0.732	0.32	0.84	1
NMOC	967	CDC20B	0.002	0.625	0.627	0.32	0.84	1
NMOC	968	RNF213	0.002	0.56	0.563	0.32	0.84	1
NMOC	969	RNF19B	0.000646	0.683	0.687	0.32	0.84	1
NMOC	970	TECTA	0.000889	0.783	0.79	0.32	0.84	1
NMOC	971	OR4K1	0.000359	0.844	0.853	0.32	0.84	1
NMOC	972	CHCHD6	0.000444	1.03	1.04	0.32	0.84	1
NMOC	973	ZNF235	0.000444	1.01	1.02	0.32	0.84	1
NMOC	974	C11ORF53	0.00111	0.723	0.733	0.32	0.84	1
NMOC	975	MS4A6A	0.000215	1.01	1.03	0.32	0.84	1
NMOC	976	UNC5CL	0.00267	-0.775	0.787	0.32	0.84	1
NMOC	977	HMGCL	0.000431	0.819	0.832	0.33	0.84	1
NMOC	978	XRCC4	0.000667	0.9	0.916	0.33	0.84	1
NMOC	979	CCDC13	0.00133	0.635	0.647	0.33	0.84	1
NMOC	980	DDX27	0.00111	0.721	0.735	0.33	0.84	1
NMOC	981	PNLIPRP3	0.000667	0.897	0.917	0.33	0.84	1
NMOC	982	AOC3	0.00108	0.518	0.53	0.33	0.84	1
NMOC	983	NLRP9	0.00267	-0.669	0.684	0.33	0.84	1
NMOC	984	FANCF	0.000667	0.897	0.918	0.33	0.84	1
NMOC	985	GYS2	0.00178	0.609	0.624	0.33	0.84	1
NMOC	986	MYO6	0.00111	0.723	0.741	0.33	0.84	1
NMOC	987	BEST3	0.00244	-0.763	0.782	0.33	0.84	1
NMOC	988	IGSF5	0.00111	0.715	0.734	0.33	0.84	1
NMOC	989	ZNF79	0.000444	1	1.03	0.33	0.84	1
NMOC	990	LAMA4	0.00156	0.598	0.614	0.33	0.84	1
NMOC	991	OR51B5	0.00111	0.714	0.733	0.33	0.84	1
NMOC	992	CST8	0.000667	0.895	0.921	0.33	0.85	1
NMOC	993	CDK15	0.002	0.557	0.574	0.33	0.85	1
NMOC	994	SLCO5A1	0.000667	0.888	0.915	0.33	0.85	1
NMOC	995	PRM3	0.000431	0.806	0.831	0.33	0.85	1
NMOC	996	PTPRH	0.00345	0.332	0.342	0.33	0.85	1
NMOC	997	TECRL	0.000718	0.622	0.643	0.33	0.85	1
NMOC	998	CASC1	0.00178	0.566	0.586	0.33	0.85	1
NMOC	999	SBF2	0.000667	0.884	0.916	0.33	0.85	1
NMOC	1000	HAO1	0.000667	0.882	0.915	0.33	0.85	1
NMOC	1001	SZT2	0.00156	0.626	0.649	0.34	0.85	1
NMOC	1002	KRT39	0.00111	0.708	0.734	0.34	0.85	1
NMOC	1003	CCDC141	0.004	-0.605	0.628	0.34	0.85	1
NMOC	1004	SERGEF	0.00133	0.619	0.643	0.34	0.85	1
NMOC	1005	AKAP7	0.000667	0.882	0.917	0.34	0.85	1
NMOC	1006	FUT10	0.000718	0.598	0.622	0.34	0.85	1
NMOC	1007	C1ORF168	0.00356	0.415	0.433	0.34	0.85	1
NMOC	1008	ADAM7	0.002	0.523	0.546	0.34	0.85	1
NMOC	1009	HACE1	0.00111	0.701	0.732	0.34	0.85	1
NMOC	1010	DNAH2	0.00553	0.255	0.266	0.34	0.85	1
NMOC	1011	RECQL	0.00381	0.316	0.33	0.34	0.85	1
NMOC	1012	AQP8	0.000444	1.02	1.06	0.34	0.85	1
NMOC	1013	C17ORF80	0.000889	0.768	0.803	0.34	0.85	1
NMOC	1014	ABCA8	0.00356	-0.616	0.645	0.34	0.85	1
NMOC	1015	LOH12CR1	0.000444	0.983	1.03	0.34	0.85	1
NMOC	1016	CD101	0.000444	0.959	1.01	0.34	0.85	1
NMOC	1017	CLCC1	0.00267	-0.745	0.781	0.34	0.85	1
NMOC	1018	SYN3	0.000215	0.92	0.965	0.34	0.85	1
NMOC	1019	UNC5D	0.000667	0.873	0.916	0.34	0.85	1
NMOC	1020	TPRG1	0.002	0.541	0.569	0.34	0.85	1
NMOC	1021	MYH8	0.00444	-0.5	0.526	0.34	0.85	1
NMOC	1022	LRRK2	0.00467	-0.492	0.518	0.34	0.85	1
NMOC	1023	PIPOX	0.000667	0.867	0.914	0.34	0.85	1
NMOC	1024	SPTLC1	0.000444	0.969	1.02	0.34	0.85	1
NMOC	1025	AXDND1	0.00444	-0.498	0.525	0.34	0.85	1
NMOC	1026	MYCT1	0.000667	0.867	0.914	0.34	0.85	1
NMOC	1027	IL31RA	0.00267	-0.743	0.784	0.34	0.85	1
NMOC	1028	AHSA2	0.00222	0.507	0.535	0.34	0.85	1
NMOC	1029	ZNF615	0.00156	0.595	0.629	0.34	0.85	1
NMOC	1030	GPR128	0.00422	-0.539	0.57	0.34	0.85	1
NMOC	1031	OR5R1	0.000287	0.835	0.884	0.34	0.85	1
NMOC	1032	FCER1A	0.000444	0.974	1.03	0.34	0.85	1
NMOC	1033	HLCS	0.000889	0.753	0.798	0.35	0.85	1
NMOC	1034	AFAP1L1	0.000667	0.863	0.916	0.35	0.85	1
NMOC	1035	PPHLN1	0.000667	0.861	0.914	0.35	0.85	1
NMOC	1036	SLC44A4	0.00115	0.491	0.522	0.35	0.85	1
NMOC	1037	CDK5RAP1	0.00222	0.519	0.553	0.35	0.85	1
NMOC	1038	OR6C3	0.000667	0.956	1.02	0.35	0.85	1
NMOC	1039	VPS41	0.00156	0.596	0.635	0.35	0.85	1
NMOC	1040	C20ORF107	0.000444	0.961	1.02	0.35	0.85	1
NMOC	1041	GPR156	0.00111	0.687	0.735	0.35	0.85	1
NMOC	1042	C17ORF100	0.000718	0.544	0.582	0.35	0.85	1
NMOC	1043	LMAN1	0.000222	1.18	1.26	0.35	0.85	1
NMOC	1044	SRR	0.00133	0.736	0.788	0.35	0.85	1
NMOC	1045	CCDC60	0.00422	-0.527	0.565	0.35	0.85	1
NMOC	1046	RBBP8	0.00156	0.589	0.631	0.35	0.85	1
NMOC	1047	MKI67IP	0.00223	0.368	0.395	0.35	0.85	1
NMOC	1048	CDKAL1	0.000359	0.804	0.865	0.35	0.85	1
NMOC	1049	TMEM87B	0.000889	0.733	0.789	0.35	0.85	1
NMOC	1050	CLRN1	0.000889	0.744	0.802	0.35	0.85	1
NMOC	1051	ORC4	0.000667	0.849	0.915	0.35	0.85	1
NMOC	1052	ZNF45	0.000444	0.973	1.05	0.35	0.85	1
NMOC	1053	AIM2	0.00156	0.6	0.647	0.35	0.85	1
NMOC	1054	MX1	0.00133	0.666	0.719	0.35	0.85	1
NMOC	1055	GJB7	0.00356	-0.712	0.77	0.36	0.85	1
NMOC	1056	ANXA7	0.00079	0.612	0.664	0.36	0.86	1
NMOC	1057	MAGEE2	0.000667	0.842	0.915	0.36	0.86	1
NMOC	1058	PHYH	0.000667	0.865	0.94	0.36	0.86	1
NMOC	1059	HIST1H4H	0.000444	0.971	1.06	0.36	0.86	1
NMOC	1060	PPFIBP2	0.00289	-0.698	0.761	0.36	0.86	1
NMOC	1061	ADCK3	0.000222	1.14	1.24	0.36	0.86	1
NMOC	1062	CHP2	0.00108	0.523	0.572	0.36	0.86	1
NMOC	1063	SLC17A2	0.000667	0.837	0.915	0.36	0.86	1
NMOC	1064	SLC7A13	0.00178	0.536	0.587	0.36	0.86	1
NMOC	1065	TRNT1	0.00156	0.58	0.635	0.36	0.86	1
NMOC	1066	OTOF	0.00133	-0.804	0.88	0.36	0.86	1
NMOC	1067	ALOX12B	0.000667	0.837	0.917	0.36	0.86	1
NMOC	1068	PCDHGB3	0.00151	0.505	0.553	0.36	0.86	1
NMOC	1069	ERBB3	0.000667	0.835	0.916	0.36	0.86	1
NMOC	1070	ZNF224	0.00111	0.666	0.732	0.36	0.86	1
NMOC	1071	SLC22A13	0.00244	0.471	0.519	0.36	0.86	1
NMOC	1072	TEDDM1	0.000222	1.17	1.29	0.36	0.86	1
NMOC	1073	PARP12	0.000667	0.832	0.917	0.36	0.86	1
NMOC	1074	POLE2	0.00111	0.666	0.734	0.36	0.86	1
NMOC	1075	NEIL3	0.000444	0.917	1.01	0.37	0.86	1
NMOC	1076	RNASE3	0.000667	0.829	0.916	0.37	0.86	1
NMOC	1077	VRK3	0.00111	0.677	0.748	0.37	0.86	1
NMOC	1078	ITGA10	0.00267	0.46	0.508	0.37	0.86	1
NMOC	1079	SLC5A2	0.000444	0.932	1.03	0.37	0.86	1
NMOC	1080	BTD	0.00378	-0.568	0.629	0.37	0.86	1
NMOC	1081	CCDC77	0.000889	0.706	0.782	0.37	0.86	1
NMOC	1082	ASB5	0.000667	0.828	0.918	0.37	0.86	1
NMOC	1083	APTX	0.00311	-0.695	0.771	0.37	0.86	1
NMOC	1084	B4GALNT1	0.000889	0.709	0.786	0.37	0.86	1
NMOC	1085	NEMF	0.000444	0.906	1.01	0.37	0.86	1
NMOC	1086	SHPK	0.00267	-0.705	0.783	0.37	0.86	1
NMOC	1087	EXO1	0.000667	0.823	0.914	0.37	0.86	1
NMOC	1088	GKN2	0.00144	0.439	0.488	0.37	0.86	1
NMOC	1089	RFT1	0.00178	0.552	0.614	0.37	0.86	1
NMOC	1090	ENAM	0.00133	0.644	0.719	0.37	0.86	1
NMOC	1091	ERCC4	0.00079	0.593	0.662	0.37	0.86	1
NMOC	1092	IGF2R	0.000444	0.92	1.03	0.37	0.86	1
NMOC	1093	ODF2L	0.00178	0.551	0.616	0.37	0.86	1
NMOC	1094	LRRC61	0.000222	1.13	1.27	0.37	0.86	1
NMOC	1095	PSKH2	0.000667	0.821	0.917	0.37	0.86	1
NMOC	1096	PCDHGA12	0.000431	0.739	0.826	0.37	0.86	1
NMOC	1097	INSRR	0.00244	-0.704	0.787	0.37	0.86	1
NMOC	1098	NIT2	0.000667	0.819	0.916	0.37	0.86	1
NMOC	1099	WDR3	0.00194	0.388	0.434	0.37	0.86	1
NMOC	1100	ENPEP	0.00289	0.486	0.544	0.37	0.86	1
NMOC	1101	FARP2	0.00244	-0.709	0.795	0.37	0.86	1
NMOC	1102	C7ORF30	0.000503	0.723	0.812	0.37	0.86	1
NMOC	1103	TRAT1	0.000667	0.816	0.917	0.37	0.86	1
NMOC	1104	DHX8	0.000889	0.69	0.776	0.37	0.86	1
NMOC	1105	ERO1LB	0.000667	0.815	0.917	0.37	0.86	1
NMOC	1106	OR1E2	0.00178	0.69	0.779	0.38	0.86	1
NMOC	1107	PTPRJ	0.00115	0.48	0.541	0.38	0.86	1
NMOC	1108	UBE2CBP	0.000667	0.81	0.915	0.38	0.86	1
NMOC	1109	KIAA1919	0.00289	-0.674	0.761	0.38	0.86	1
NMOC	1110	MTHFD1L	0.00111	0.652	0.738	0.38	0.86	1
NMOC	1111	RFPL1	0.002	0.637	0.721	0.38	0.86	1
NMOC	1112	C11ORF54	0.00178	0.543	0.616	0.38	0.86	1
NMOC	1113	ZNF599	0.00079	0.585	0.664	0.38	0.86	1
NMOC	1114	PBXIP1	0.000889	0.704	0.799	0.38	0.86	1
NMOC	1115	GPR133	0.000667	0.752	0.853	0.38	0.86	1
NMOC	1116	ZAN	0.00584	-0.457	0.519	0.38	0.86	1
NMOC	1117	GPR135	0.00178	0.794	0.902	0.38	0.86	1
NMOC	1118	MMS22L	0.000667	0.806	0.917	0.38	0.86	1
NMOC	1119	CYP2J2	0.000667	0.826	0.94	0.38	0.86	1
NMOC	1120	MRPS18C	0.00111	0.644	0.734	0.38	0.86	1
NMOC	1121	CPT1C	0.000667	0.803	0.916	0.38	0.86	1
NMOC	1122	ACAD11	0.00111	0.651	0.742	0.38	0.86	1
NMOC	1123	DHX57	0.00111	0.642	0.733	0.38	0.86	1
NMOC	1124	SCGN	0.000889	0.817	0.935	0.38	0.86	1
NMOC	1125	NPHS1	0.00311	0.428	0.49	0.38	0.86	1
NMOC	1126	TMEM63A	0.00111	0.64	0.734	0.38	0.86	1
NMOC	1127	PKD1L1	0.006	-0.402	0.46	0.38	0.86	1
NMOC	1128	KRT28	0.00244	0.472	0.542	0.38	0.86	1
NMOC	1129	TNKS2	0.000503	0.705	0.809	0.38	0.86	1
NMOC	1130	MUDENG	0.000667	0.801	0.919	0.38	0.86	1
NMOC	1131	RNF167	0.000667	0.799	0.917	0.38	0.86	1
NMOC	1132	GCKR	0.00178	0.492	0.566	0.38	0.86	1
NMOC	1133	MAN2C1	0.00133	-0.763	0.877	0.38	0.86	1
NMOC	1134	NCF4	0.00289	-0.662	0.761	0.38	0.86	1
NMOC	1135	TBL3	0.000955	0.681	0.783	0.38	0.86	1
NMOC	1136	STK36	0.00244	-0.694	0.799	0.38	0.86	1
NMOC	1137	FBXL6	0.00159	0.55	0.634	0.39	0.86	1
NMOC	1138	ZNF555	0.000667	0.797	0.919	0.39	0.86	1
NMOC	1139	SDPR	0.000667	0.791	0.915	0.39	0.86	1
NMOC	1140	LRP5L	0.000889	0.783	0.905	0.39	0.86	1
NMOC	1141	TMEM79	0.000646	0.598	0.692	0.39	0.86	1
NMOC	1142	FBXW10	0.00366	-0.384	0.445	0.39	0.86	1
NMOC	1143	ZNF749	0.00156	0.539	0.624	0.39	0.86	1
NMOC	1144	AOX1	0.00178	0.553	0.642	0.39	0.86	1
NMOC	1145	FIG4	0.00311	-0.561	0.652	0.39	0.86	1
NMOC	1146	SIGLEC8	0.000667	0.788	0.917	0.39	0.86	1
NMOC	1147	MME	0.002	0.501	0.583	0.39	0.86	1
NMOC	1148	OR6K2	0.000444	0.987	1.15	0.39	0.86	1
NMOC	1149	FCN2	0.00178	0.528	0.615	0.39	0.86	1
NMOC	1150	HINT1	0.000444	0.893	1.04	0.39	0.86	1
NMOC	1151	EGFLAM	0.00111	0.63	0.734	0.39	0.86	1
NMOC	1152	STX6	0.00156	0.547	0.639	0.39	0.86	1
NMOC	1153	BPIFA1	0.00156	-0.722	0.843	0.39	0.86	1
NMOC	1154	PROCA1	0.00133	-0.644	0.753	0.39	0.86	1
NMOC	1155	ATG16L2	0.000667	0.741	0.867	0.39	0.86	1
NMOC	1156	SLC38A6	0.000444	0.91	1.07	0.39	0.86	1
NMOC	1157	CHCHD4	0.000144	1	1.17	0.39	0.86	1
NMOC	1158	PRSS21	0.000667	0.783	0.92	0.39	0.86	1
NMOC	1159	OCA2	0.00311	-0.647	0.76	0.39	0.86	1
NMOC	1160	MYPN	0.00111	0.622	0.733	0.4	0.86	1
NMOC	1161	HFM1	0.000444	0.91	1.07	0.4	0.86	1
NMOC	1162	RSC1A1	0.000444	0.856	1.01	0.4	0.86	1
NMOC	1163	CEP135	0.00111	0.626	0.739	0.4	0.86	1
NMOC	1164	RETSAT	0.00356	-0.55	0.649	0.4	0.86	1
NMOC	1165	CCDC84	0.000889	0.677	0.799	0.4	0.86	1
NMOC	1166	COL5A3	0.00222	-0.673	0.796	0.4	0.86	1
NMOC	1167	SYNPO2L	0.00208	0.387	0.458	0.4	0.86	1
NMOC	1168	HAUS3	0.002	0.513	0.608	0.4	0.86	1
NMOC	1169	OR52B6	0.000667	0.752	0.891	0.4	0.86	1
NMOC	1170	TRPV2	0.00133	0.597	0.709	0.4	0.86	1
NMOC	1171	UGT1A4	0.00144	0.43	0.511	0.4	0.86	1
NMOC	1172	SP100	0.00133	0.563	0.669	0.4	0.87	1
NMOC	1173	CCDC129	0.00244	-0.656	0.782	0.4	0.87	1
NMOC	1174	CCDC91	0.00111	0.616	0.735	0.4	0.87	1
NMOC	1175	CD300A	0.00133	0.593	0.709	0.4	0.87	1
NMOC	1176	TRHR	0.000646	0.582	0.696	0.4	0.87	1
NMOC	1177	AFM	0.00156	0.545	0.652	0.4	0.87	1
NMOC	1178	CFD	0.000955	0.655	0.783	0.4	0.87	1
NMOC	1179	LOC100653515	0.000955	0.655	0.783	0.4	0.87	1
NMOC	1180	ALKBH1	0.000667	0.736	0.882	0.4	0.87	1
NMOC	1181	C6ORF10	0.000444	0.872	1.04	0.4	0.87	1
NMOC	1182	PKHD1	0.00756	0.264	0.317	0.4	0.87	1
NMOC	1183	CST5	0.000222	1.08	1.3	0.41	0.87	1
NMOC	1184	AKR1C3	0.00289	-0.632	0.761	0.41	0.87	1
NMOC	1185	MRGPRX1	0.000444	0.937	1.13	0.41	0.87	1
NMOC	1186	SULT1E1	0.000667	0.757	0.915	0.41	0.87	1
NMOC	1187	MAGEC3	0.00178	0.526	0.636	0.41	0.87	1
NMOC	1188	BPIFA3	0.00111	0.643	0.778	0.41	0.87	1
NMOC	1189	ZNF426	0.000444	0.858	1.04	0.41	0.87	1
NMOC	1190	PCDHGA6	0.000503	0.667	0.809	0.41	0.87	1
NMOC	1191	FNDC3B	0.000222	1.07	1.3	0.41	0.87	1
NMOC	1192	FSIP1	0.002	0.497	0.603	0.41	0.87	1
NMOC	1193	CYP2C18	0.00267	-0.633	0.768	0.41	0.87	1
NMOC	1194	SUN5	0.000444	0.847	1.03	0.41	0.87	1
NMOC	1195	ZNF175	0.00222	0.453	0.551	0.41	0.87	1
NMOC	1196	AGBL1	0.00318	-0.607	0.738	0.41	0.87	1
NMOC	1197	OR2D2	0.000862	0.462	0.563	0.41	0.87	1
NMOC	1198	NDE1	0.000287	0.804	0.979	0.41	0.87	1
NMOC	1199	SLC9A2	0.000444	0.91	1.11	0.41	0.87	1
NMOC	1200	WDR41	0.00178	-0.681	0.833	0.41	0.87	1
NMOC	1201	PCK2	0.00489	-0.411	0.502	0.41	0.87	1
NMOC	1202	C8ORF44	0.000444	0.866	1.06	0.41	0.87	1
NMOC	1203	TLL2	0.00156	0.517	0.633	0.41	0.87	1
NMOC	1204	ALOXE3	0.000667	0.75	0.92	0.41	0.87	1
NMOC	1205	DTX3L	0.000222	1.06	1.3	0.42	0.87	1
NMOC	1206	TAS2R30	0.00079	0.542	0.665	0.42	0.87	1
NMOC	1207	ACADSB	0.00133	0.539	0.663	0.42	0.87	1
NMOC	1208	KCTD3	0.000444	0.863	1.06	0.42	0.87	1
NMOC	1209	ZNF577	0.000444	0.841	1.04	0.42	0.87	1
NMOC	1210	TMCO5A	0.000667	0.741	0.915	0.42	0.87	1
NMOC	1211	TRIML2	0.000431	0.67	0.828	0.42	0.88	1
NMOC	1212	ALOX15	0.000444	0.846	1.05	0.42	0.88	1
NMOC	1213	TINAG	0.00111	0.581	0.72	0.42	0.88	1
NMOC	1214	CEP97	0.000667	0.739	0.916	0.42	0.88	1
NMOC	1215	WDFY1	0.00178	0.504	0.626	0.42	0.88	1
NMOC	1216	MUC15	0.000431	0.67	0.834	0.42	0.88	1
NMOC	1217	PIGM	0.000667	0.734	0.914	0.42	0.88	1
NMOC	1218	PCDHGB6	0.00101	0.513	0.639	0.42	0.88	1
NMOC	1219	SLC5A10	0.00133	0.569	0.71	0.42	0.88	1
NMOC	1220	ZCRB1	0.000444	0.839	1.05	0.42	0.88	1
NMOC	1221	BBS7	0.000667	0.735	0.919	0.42	0.88	1
NMOC	1222	STT3A	0.00115	0.391	0.488	0.42	0.88	1
NMOC	1223	LAX1	0.000444	0.821	1.03	0.42	0.88	1
NMOC	1224	NOC3L	0.000718	0.536	0.67	0.42	0.88	1
NMOC	1225	CAPN9	0.00345	0.269	0.337	0.42	0.88	1
NMOC	1226	TTC37	0.00356	-0.505	0.633	0.42	0.88	1
NMOC	1227	CRISPLD2	0.000889	0.632	0.792	0.42	0.88	1
NMOC	1228	MASP2	0.00151	0.389	0.488	0.43	0.88	1
NMOC	1229	AGPAT9	0.00333	-0.515	0.648	0.43	0.88	1
NMOC	1230	PTPRK	0.000444	0.813	1.02	0.43	0.88	1
NMOC	1231	PTPN22	0.002	0.48	0.606	0.43	0.88	1
NMOC	1232	LONP2	0.00244	0.418	0.528	0.43	0.88	1
NMOC	1233	NAALADL1	0.000444	0.83	1.05	0.43	0.88	1
NMOC	1234	PYROXD2	0.00333	-0.514	0.648	0.43	0.88	1
NMOC	1235	CCKBR	0.000667	0.735	0.931	0.43	0.88	1
NMOC	1236	GBAS	0.00079	0.522	0.661	0.43	0.88	1
NMOC	1237	AGL	0.00333	0.371	0.47	0.43	0.88	1
NMOC	1238	C11ORF82	0.00222	-0.632	0.801	0.43	0.88	1
NMOC	1239	CLCA1	0.000889	0.685	0.87	0.43	0.88	1
NMOC	1240	C2ORF40	0.000667	0.731	0.93	0.43	0.88	1
NMOC	1241	LILRA6	0.000667	0.722	0.919	0.43	0.88	1
NMOC	1242	AGXT2	0.00111	0.58	0.739	0.43	0.88	1
NMOC	1243	CRBN	0.000667	0.72	0.919	0.43	0.88	1
NMOC	1244	KIF18A	0.000444	0.803	1.03	0.43	0.88	1
NMOC	1245	KCNJ16	0.000667	0.718	0.918	0.43	0.88	1
NMOC	1246	HGFAC	0.00244	0.424	0.543	0.43	0.88	1
NMOC	1247	TBC1D5	0.000667	0.722	0.924	0.43	0.88	1
NMOC	1248	PEX1	0.004	0.35	0.448	0.43	0.88	1
NMOC	1249	GRIK4	0.000222	1.01	1.3	0.44	0.88	1
NMOC	1250	FAM71C	0.000444	0.84	1.08	0.44	0.88	1
NMOC	1251	NLRP14	0.00333	-0.503	0.65	0.44	0.89	1
NMOC	1252	ZNF560	0.00111	0.581	0.751	0.44	0.89	1
NMOC	1253	UGT3A1	0.000889	0.678	0.877	0.44	0.89	1
NMOC	1254	TNFAIP6	0.000889	0.615	0.796	0.44	0.89	1
NMOC	1255	OR52B2	0.00267	-0.594	0.768	0.44	0.89	1
NMOC	1256	NIT1	0.002	0.467	0.604	0.44	0.89	1
NMOC	1257	USP25	0.000667	0.708	0.917	0.44	0.89	1
NMOC	1258	EME1	0.000444	0.824	1.07	0.44	0.89	1
NMOC	1259	TMC2	0.00111	0.551	0.714	0.44	0.89	1
NMOC	1260	COL7A1	0.00316	0.3	0.39	0.44	0.89	1
NMOC	1261	ACTR8	0.00111	0.582	0.755	0.44	0.89	1
NMOC	1262	DCT	0.00178	0.473	0.615	0.44	0.89	1
NMOC	1263	ZWINT	0.000444	0.8	1.04	0.44	0.89	1
NMOC	1264	MDC1	0.00222	-0.545	0.711	0.44	0.89	1
NMOC	1265	HIATL1	0.000667	0.715	0.934	0.44	0.89	1
NMOC	1266	THUMPD3	0.00267	-0.587	0.766	0.44	0.89	1
NMOC	1267	TRHDE	0.000889	0.605	0.79	0.44	0.89	1
NMOC	1268	SHMT1	0.00133	0.542	0.708	0.44	0.89	1
NMOC	1269	PBK	0.000503	0.568	0.743	0.44	0.89	1
NMOC	1270	CCDC65	0.000444	0.804	1.05	0.45	0.89	1
NMOC	1271	DYSF	0.00422	-0.424	0.556	0.45	0.89	1
NMOC	1272	CALR3	0.000667	0.713	0.937	0.45	0.89	1
NMOC	1273	ABL2	0.000222	0.936	1.23	0.45	0.89	1
NMOC	1274	RANBP3L	0.00156	-0.651	0.856	0.45	0.89	1
NMOC	1275	SNX29	0.000575	0.612	0.805	0.45	0.89	1
NMOC	1276	ZBTB11	0.000444	0.808	1.06	0.45	0.89	1
NMOC	1277	ANXA10	0.000667	0.696	0.917	0.45	0.89	1
NMOC	1278	ZNF140	0.000444	0.81	1.07	0.45	0.89	1
NMOC	1279	IKBKAP	0.00156	0.486	0.64	0.45	0.89	1
NMOC	1280	CETN3	0.000359	0.625	0.823	0.45	0.89	1
NMOC	1281	SLC15A2	0.00267	-0.581	0.766	0.45	0.89	1
NMOC	1282	ACCN1	0.000222	0.971	1.28	0.45	0.89	1
NMOC	1283	AASDH	0.00156	0.525	0.693	0.45	0.89	1
NMOC	1284	MLKL	0.00422	-0.418	0.553	0.45	0.89	1
NMOC	1285	HPS5	0.000667	0.699	0.926	0.45	0.89	1
NMOC	1286	BCCIP	0.000667	0.691	0.915	0.45	0.89	1
NMOC	1287	MAP3K6	0.000444	0.804	1.07	0.45	0.89	1
NMOC	1288	TAF6	0.002	0.668	0.886	0.45	0.89	1
NMOC	1289	PPA1	0.000667	0.689	0.914	0.45	0.89	1
NMOC	1290	REM1	0.00208	0.346	0.462	0.45	0.89	1
NMOC	1291	HS1BP3	0.000889	0.651	0.87	0.45	0.89	1
NMOC	1292	GUF1	0.00111	0.515	0.688	0.45	0.89	1
NMOC	1293	OR5H1	0.000444	0.787	1.05	0.45	0.89	1
NMOC	1294	LCA5L	0.000667	0.69	0.922	0.45	0.89	1
NMOC	1295	OAS2	0.00267	-0.571	0.765	0.46	0.89	1
NMOC	1296	CCDC153	0.000889	0.588	0.789	0.46	0.89	1
NMOC	1297	HSPA13	0.000431	0.626	0.841	0.46	0.89	1
NMOC	1298	HNRNPCL1	0.000889	0.657	0.885	0.46	0.89	1
NMOC	1299	LOC649330	0.000889	0.657	0.885	0.46	0.89	1
NMOC	1300	AOAH	0.00133	-0.632	0.851	0.46	0.89	1
NMOC	1301	ARRB2	0.000431	0.62	0.835	0.46	0.89	1
NMOC	1302	XRN2	0.000359	0.689	0.93	0.46	0.89	1
NMOC	1303	PAX4	0.000667	0.678	0.916	0.46	0.89	1
NMOC	1304	C12ORF50	0.000667	0.684	0.924	0.46	0.89	1
NMOC	1305	ARAP2	0.000667	0.677	0.915	0.46	0.89	1
NMOC	1306	ANKRD22	0.000889	0.644	0.87	0.46	0.89	1
NMOC	1307	MTO1	0.000889	0.644	0.87	0.46	0.89	1
NMOC	1308	OAS1	0.000431	0.535	0.724	0.46	0.89	1
NMOC	1309	PATE1	0.000889	0.592	0.801	0.46	0.89	1
NMOC	1310	EPHA10	0.00424	-0.441	0.6	0.46	0.89	1
NMOC	1311	C14ORF37	0.00267	-0.563	0.767	0.46	0.89	1
NMOC	1312	CRELD1	0.00133	0.521	0.71	0.46	0.89	1
NMOC	1313	PLA2R1	0.00467	-0.404	0.551	0.46	0.89	1
NMOC	1314	ZNF546	0.00311	-0.441	0.601	0.46	0.89	1
NMOC	1315	LINS	0.000667	0.671	0.915	0.46	0.89	1
NMOC	1316	NLRP13	0.00289	0.364	0.498	0.46	0.89	1
NMOC	1317	CHI3L1	0.002	0.441	0.603	0.46	0.89	1
NMOC	1318	PARP4	0.00223	0.305	0.416	0.46	0.89	1
NMOC	1319	PLEKHH2	0.000889	0.633	0.867	0.47	0.89	1
NMOC	1320	C11ORF49	0.00144	0.403	0.552	0.47	0.89	1
NMOC	1321	NLRC4	0.000667	0.67	0.919	0.47	0.89	1
NMOC	1322	GABRA6	0.00111	0.554	0.76	0.47	0.89	1
NMOC	1323	CCDC87	0.00178	-0.614	0.843	0.47	0.89	1
NMOC	1324	NLRP10	0.000287	0.622	0.855	0.47	0.89	1
NMOC	1325	SLC26A2	0.000889	0.632	0.867	0.47	0.89	1
NMOC	1326	NPBWR1	0.000503	0.542	0.744	0.47	0.89	1
NMOC	1327	ZNF212	0.00178	0.455	0.625	0.47	0.89	1
NMOC	1328	EPRS	0.000667	0.676	0.929	0.47	0.89	1
NMOC	1329	ZNF222	0.000667	0.672	0.925	0.47	0.89	1
NMOC	1330	ZNF780B	0.00111	0.541	0.745	0.47	0.89	1
NMOC	1331	DCLRE1A	0.000889	0.635	0.874	0.47	0.89	1
NMOC	1332	VSIG1	0.000889	0.644	0.887	0.47	0.89	1
NMOC	1333	FANCC	0.00267	-0.485	0.668	0.47	0.89	1
NMOC	1334	CTSO	0.000667	0.664	0.916	0.47	0.89	1
NMOC	1335	TTC7A	0.002	0.437	0.603	0.47	0.89	1
NMOC	1336	IQCB1	0.00156	0.467	0.646	0.47	0.89	1
NMOC	1337	KIAA0408	0.00378	-0.418	0.579	0.47	0.89	1
NMOC	1338	ARHGAP8	0.000889	0.549	0.761	0.47	0.89	1
NMOC	1339	SFTPB	0.000667	0.662	0.918	0.47	0.89	1
NMOC	1340	SGCB	0.002	-0.585	0.811	0.47	0.89	1
NMOC	1341	C7	0.00244	0.391	0.543	0.47	0.89	1
NMOC	1342	GPR97	0.00133	0.509	0.709	0.47	0.89	1
NMOC	1343	HAUS1	0.000889	0.588	0.819	0.47	0.89	1
NMOC	1344	SLC39A5	0.00133	0.511	0.711	0.47	0.89	1
NMOC	1345	C18ORF55	0.000667	0.656	0.914	0.47	0.89	1
NMOC	1346	MS4A14	0.00133	0.514	0.716	0.47	0.89	1
NMOC	1347	SLC5A1	0.000667	0.659	0.919	0.47	0.89	1
NMOC	1348	FAM13A	0.000889	0.567	0.794	0.47	0.89	1
NMOC	1349	OR13C8	0.00178	-0.485	0.68	0.48	0.89	1
NMOC	1350	TAS2R7	0.000862	0.405	0.568	0.48	0.89	1
NMOC	1351	PPEF2	0.00556	-0.326	0.458	0.48	0.89	1
NMOC	1352	MST1R	0.00267	-0.547	0.769	0.48	0.89	1
NMOC	1353	SMAP2	0.00133	-0.6	0.846	0.48	0.89	1
NMOC	1354	ACOX3	0.00178	0.455	0.641	0.48	0.89	1
NMOC	1355	NAT10	0.00356	-0.447	0.631	0.48	0.89	1
NMOC	1356	FBXW8	0.000222	0.927	1.31	0.48	0.89	1
NMOC	1357	ADAP2	0.00267	0.379	0.536	0.48	0.89	1
NMOC	1358	HEXA	0.00644	-0.282	0.4	0.48	0.89	1
NMOC	1359	BLMH	0.000889	0.618	0.874	0.48	0.89	1
NMOC	1360	OR8J1	0.00156	0.489	0.692	0.48	0.89	1
NMOC	1361	EHHADH	0.00156	0.488	0.693	0.48	0.89	1
NMOC	1362	CCDC66	0.00769	0.161	0.229	0.48	0.89	1
NMOC	1363	SGK494	0.00323	-0.315	0.448	0.48	0.89	1
NMOC	1364	CEACAM7	0.000889	0.611	0.868	0.48	0.89	1
NMOC	1365	ZNF790	0.00422	-0.414	0.588	0.48	0.89	1
NMOC	1366	SLC2A9	0.000667	0.652	0.928	0.48	0.89	1
NMOC	1367	TSSK1B	0.000222	0.92	1.31	0.48	0.89	1
NMOC	1368	DENND4C	0.00244	-0.577	0.821	0.48	0.89	1
NMOC	1369	PARP15	0.00133	0.498	0.709	0.48	0.89	1
NMOC	1370	GCNT3	0.00378	0.318	0.453	0.48	0.89	1
NMOC	1371	CDHR1	0.00136	-0.526	0.752	0.48	0.9	1
NMOC	1372	CASP6	0.000667	0.643	0.923	0.49	0.9	1
NMOC	1373	OR2T4	0.00156	0.63	0.906	0.49	0.9	1
NMOC	1374	DDX41	0.00133	0.495	0.712	0.49	0.9	1
NMOC	1375	PAFAH2	0.00129	0.343	0.493	0.49	0.9	1
NMOC	1376	GPD2	0.00156	0.449	0.647	0.49	0.9	1
NMOC	1377	PCDHGC5	0.000575	0.555	0.8	0.49	0.9	1
NMOC	1378	DHX16	0.000889	0.616	0.889	0.49	0.9	1
NMOC	1379	ZNF93	0.00136	0.34	0.49	0.49	0.9	1
NMOC	1380	HSD17B2	0.00333	-0.44	0.635	0.49	0.9	1
NMOC	1381	ECHDC2	0.000667	0.635	0.918	0.49	0.9	1
NMOC	1382	OR2J2	0.002	0.422	0.61	0.49	0.9	1
NMOC	1383	KIAA1755	0.00144	0.369	0.534	0.49	0.9	1
NMOC	1384	AGMO	0.00244	-0.538	0.779	0.49	0.9	1
NMOC	1385	EPS8L3	0.000889	0.602	0.873	0.49	0.9	1
NMOC	1386	PFAS	0.000889	0.599	0.869	0.49	0.9	1
NMOC	1387	ACSM3	0.002	0.477	0.692	0.49	0.9	1
NMOC	1388	MMP10	0.00356	-0.436	0.633	0.49	0.9	1
NMOC	1389	HIST1H2BO	0.000889	0.598	0.868	0.49	0.9	1
NMOC	1390	C6ORF27	0.00356	-0.435	0.634	0.49	0.9	1
NMOC	1391	ACOXL	0.0018	0.303	0.442	0.49	0.9	1
NMOC	1392	SLC39A8	0.000503	0.513	0.749	0.49	0.9	1
NMOC	1393	USP4	0.000889	0.594	0.868	0.49	0.9	1
NMOC	1394	MSH3	0.000667	0.634	0.927	0.49	0.9	1
NMOC	1395	TNNI3K	0.00578	-0.335	0.49	0.49	0.9	1
NMOC	1396	OVGP1	0.00111	0.58	0.848	0.49	0.9	1
NMOC	1397	OR6C1	0.000444	0.732	1.07	0.49	0.9	1
NMOC	1398	FAM160A1	0.0018	0.428	0.627	0.5	0.9	1
NMOC	1399	PLA2G2F	0.000889	0.591	0.868	0.5	0.9	1
NMOC	1400	L3MBTL1	0.00156	-0.585	0.863	0.5	0.9	1
NMOC	1401	FAM54A	0.000889	0.588	0.869	0.5	0.9	1
NMOC	1402	TMC1	0.00156	0.434	0.641	0.5	0.9	1
NMOC	1403	C8ORF45	0.00178	-0.566	0.836	0.5	0.9	1
NMOC	1404	FAM179B	0.000889	0.589	0.87	0.5	0.9	1
NMOC	1405	SPATA21	0.000862	0.389	0.575	0.5	0.9	1
NMOC	1406	CNTRL	0.00378	0.305	0.451	0.5	0.9	1
NMOC	1407	ASTE1	0.00133	0.479	0.709	0.5	0.9	1
NMOC	1408	DIS3L	0.00178	-0.557	0.825	0.5	0.9	1
NMOC	1409	OR51F1	0.00133	0.441	0.655	0.5	0.9	1
NMOC	1410	MMACHC	0.00414	-0.403	0.6	0.5	0.9	1
NMOC	1411	TTC21B	0.00133	0.483	0.718	0.5	0.9	1
NMOC	1412	ZNF419	0.00111	0.497	0.743	0.5	0.9	1
NMOC	1413	C10ORF113	0.000889	0.584	0.874	0.5	0.9	1
NMOC	1414	HCAR1	0.000222	0.839	1.26	0.5	0.9	1
NMOC	1415	ZNF776	0.002	-0.482	0.723	0.5	0.9	1
NMOC	1416	TRMT5	0.00178	0.419	0.629	0.51	0.9	1
NMOC	1417	ALDH5A1	0.00133	0.474	0.711	0.51	0.9	1
NMOC	1418	SAMD9L	0.00511	0.264	0.397	0.51	0.9	1
NMOC	1419	SCN10A	0.00356	-0.42	0.631	0.51	0.9	1
NMOC	1420	EPB41L5	0.000667	0.611	0.921	0.51	0.9	1
NMOC	1421	SLX4	0.00136	0.342	0.516	0.51	0.9	1
NMOC	1422	CLCN1	0.00345	0.222	0.335	0.51	0.9	1
NMOC	1423	PHTF1	0.00311	-0.433	0.653	0.51	0.9	1
NMOC	1424	IDH3A	0.000889	0.576	0.87	0.51	0.9	1
NMOC	1425	SLC17A4	0.00178	0.399	0.603	0.51	0.9	1
NMOC	1426	FLG	0.0124	-0.188	0.286	0.51	0.91	1
NMOC	1427	LTF	0.00133	0.468	0.71	0.51	0.91	1
NMOC	1428	BCKDHA	0.00111	0.5	0.762	0.51	0.91	1
NMOC	1429	ABCC3	0.00422	-0.363	0.554	0.51	0.91	1
NMOC	1430	ABCB5	0.00223	0.266	0.406	0.51	0.91	1
NMOC	1431	TUBA3E	0.000889	0.567	0.867	0.51	0.91	1
NMOC	1432	CCDC14	0.00244	0.355	0.543	0.51	0.91	1
NMOC	1433	UGT2A3	0.000889	0.568	0.869	0.51	0.91	1
NMOC	1434	MMP21	0.000889	0.521	0.798	0.51	0.91	1
NMOC	1435	SLC22A9	0.00178	-0.538	0.824	0.51	0.91	1
NMOC	1436	SLC29A2	0.00156	0.452	0.693	0.51	0.91	1
NMOC	1437	TMEM43	0.000889	0.564	0.867	0.52	0.91	1
NMOC	1438	GJB4	0.00111	0.571	0.879	0.52	0.91	1
NMOC	1439	FAM161B	0.00111	-0.501	0.773	0.52	0.91	1
NMOC	1440	ALPL	0.002	-0.529	0.816	0.52	0.91	1
NMOC	1441	LHCGR	0.000889	0.562	0.868	0.52	0.91	1
NMOC	1442	ZNF556	0.000503	0.467	0.722	0.52	0.91	1
NMOC	1443	NAA35	0.000667	0.604	0.935	0.52	0.91	1
NMOC	1444	FASTKD1	0.000889	0.56	0.869	0.52	0.91	1
NMOC	1445	FYCO1	0.00133	0.47	0.729	0.52	0.91	1
NMOC	1446	PADI1	0.00267	-0.43	0.667	0.52	0.91	1
NMOC	1447	AMDHD1	0.000444	0.686	1.07	0.52	0.91	1
NMOC	1448	CYP2F1	0.00133	0.462	0.718	0.52	0.91	1
NMOC	1449	KIF16B	0.00244	-0.496	0.772	0.52	0.91	1
NMOC	1450	MCCC2	0.002	-0.518	0.807	0.52	0.91	1
NMOC	1451	ZNF692	0.000889	0.556	0.867	0.52	0.91	1
NMOC	1452	SYTL3	0.00244	0.358	0.558	0.52	0.91	1
NMOC	1453	C14ORF101	0.00111	0.492	0.768	0.52	0.91	1
NMOC	1454	UBE2U	0.00111	0.542	0.847	0.52	0.91	1
NMOC	1455	CUEDC1	0.000667	0.592	0.925	0.52	0.91	1
NMOC	1456	HEATR6	0.00111	0.486	0.762	0.52	0.91	1
NMOC	1457	MYO9A	0.00244	0.351	0.551	0.52	0.91	1
NMOC	1458	PLBD1	0.00222	-0.501	0.786	0.52	0.91	1
NMOC	1459	LPHN2	0.000889	0.552	0.868	0.52	0.91	1
NMOC	1460	PIK3R4	0.000667	0.585	0.922	0.53	0.91	1
NMOC	1461	ZNF208	0.00158	0.346	0.546	0.53	0.91	1
NMOC	1462	KLKB1	0.00178	0.44	0.696	0.53	0.91	1
NMOC	1463	ZNF37A	0.000444	0.661	1.05	0.53	0.91	1
NMOC	1464	MEPE	0.00133	0.447	0.71	0.53	0.91	1
NMOC	1465	LEPR	0.00133	0.454	0.721	0.53	0.91	1
NMOC	1466	LRIG1	0.000575	0.506	0.804	0.53	0.91	1
NMOC	1467	CRLF3	0.000889	0.547	0.869	0.53	0.91	1
NMOC	1468	MMP27	0.00178	0.442	0.703	0.53	0.91	1
NMOC	1469	GDAP2	0.00133	-0.541	0.862	0.53	0.91	1
NMOC	1470	ATF7IP2	0.000444	0.664	1.06	0.53	0.91	1
NMOC	1471	ANKRD32	0.000889	0.546	0.87	0.53	0.91	1
NMOC	1472	CLCA2	0.00244	-0.483	0.771	0.53	0.91	1
NMOC	1473	STON2	0.00156	0.434	0.692	0.53	0.91	1
NMOC	1474	ATP10D	0.00156	0.386	0.618	0.53	0.91	1
NMOC	1475	GPSM2	0.00289	-0.41	0.655	0.53	0.91	1
NMOC	1476	ZNF587	0.00222	-0.49	0.786	0.53	0.92	1
NMOC	1477	TRIM68	0.00222	-0.484	0.777	0.53	0.92	1
NMOC	1478	OR7G1	0.000889	0.541	0.869	0.53	0.92	1
NMOC	1479	TRPA1	0.00267	0.332	0.535	0.53	0.92	1
NMOC	1480	OPRK1	0.00156	0.431	0.695	0.53	0.92	1
NMOC	1481	RGS9BP	0.00156	0.429	0.694	0.54	0.92	1
NMOC	1482	PCDHGA10	0.000718	0.481	0.779	0.54	0.92	1
NMOC	1483	ROS1	0.00533	-0.305	0.495	0.54	0.92	1
NMOC	1484	SEMG2	0.00267	-0.477	0.775	0.54	0.92	1
NMOC	1485	BCS1L	0.00133	0.439	0.713	0.54	0.92	1
NMOC	1486	OSBPL7	0.000222	0.806	1.31	0.54	0.92	1
NMOC	1487	ZNF594	0.00393	-0.368	0.601	0.54	0.92	1
NMOC	1488	MADD	0.000889	0.532	0.868	0.54	0.92	1
NMOC	1489	CPNE1	0.00289	-0.397	0.649	0.54	0.92	1
NMOC	1490	NPFFR2	0.00111	0.451	0.737	0.54	0.92	1
NMOC	1491	OR8K3	0.00122	0.347	0.569	0.54	0.92	1
NMOC	1492	AKD1	0.00133	0.448	0.734	0.54	0.92	1
NMOC	1493	TCN1	0.00151	0.315	0.517	0.54	0.92	1
NMOC	1494	FMO5	0.000667	0.568	0.935	0.54	0.92	1
NMOC	1495	ARHGEF25	0.00111	0.534	0.879	0.54	0.92	1
NMOC	1496	SAGE1	0.00244	-0.467	0.77	0.54	0.92	1
NMOC	1497	RG9MTD2	0.00133	0.436	0.719	0.54	0.92	1
NMOC	1498	NGLY1	0.00244	-0.466	0.771	0.55	0.92	1
NMOC	1499	SLC6A1	0.000889	0.524	0.868	0.55	0.92	1
NMOC	1500	TAS1R2	0.000889	0.523	0.868	0.55	0.92	1
NMOC	1501	SLFN12	0.00156	0.416	0.692	0.55	0.92	1
NMOC	1502	MED16	0.00287	-0.441	0.734	0.55	0.92	1
NMOC	1503	IFNK	0.00244	-0.463	0.771	0.55	0.92	1
NMOC	1504	SLC6A20	0.00156	0.416	0.693	0.55	0.92	1
NMOC	1505	SNTB1	0.000667	0.554	0.924	0.55	0.92	1
NMOC	1506	CR2	0.00467	0.251	0.418	0.55	0.92	1
NMOC	1507	DSTYK	0.000889	0.521	0.872	0.55	0.92	1
NMOC	1508	CYP7A1	0.000889	0.503	0.845	0.55	0.92	1
NMOC	1509	TIAM2	0.000431	0.495	0.832	0.55	0.92	1
NMOC	1510	DPYS	0.00133	0.427	0.718	0.55	0.92	1
NMOC	1511	C6	0.00222	0.364	0.613	0.55	0.92	1
NMOC	1512	DDX58	0.00422	-0.302	0.51	0.55	0.92	1
NMOC	1513	GBF1	0.00133	0.421	0.71	0.55	0.92	1
NMOC	1514	FAM151B	0.000889	0.513	0.868	0.55	0.92	1
NMOC	1515	PMM2	0.00267	0.316	0.535	0.55	0.92	1
NMOC	1516	PSIP1	0.000889	0.513	0.867	0.55	0.92	1
NMOC	1517	SERPINA3	0.00178	-0.423	0.715	0.55	0.92	1
NMOC	1518	DNAJC18	0.000889	0.514	0.871	0.55	0.92	1
NMOC	1519	TCHP	0.00178	-0.483	0.819	0.56	0.92	1
NMOC	1520	NEK4	0.002	-0.468	0.795	0.56	0.92	1
NMOC	1521	DDX60	0.002	0.356	0.604	0.56	0.92	1
NMOC	1522	SIGLEC9	0.00079	0.371	0.633	0.56	0.92	1
NMOC	1523	IQGAP3	0.00359	0.2	0.341	0.56	0.92	1
NMOC	1524	NPC1	0.00244	-0.452	0.771	0.56	0.92	1
NMOC	1525	C4ORF37	0.002	-0.461	0.788	0.56	0.92	1
NMOC	1526	ADH1A	0.00156	0.407	0.696	0.56	0.92	1
NMOC	1527	CGNL1	0.000889	0.51	0.874	0.56	0.92	1
NMOC	1528	USH2A	0.00756	0.195	0.334	0.56	0.92	1
NMOC	1529	ZNF846	0.00265	0.315	0.54	0.56	0.92	1
NMOC	1530	PAPSS1	0.000889	-0.547	0.939	0.56	0.92	1
NMOC	1531	SH2D3A	0.00108	0.378	0.649	0.56	0.92	1
NMOC	1532	AIM1	0.00333	-0.338	0.581	0.56	0.92	1
NMOC	1533	FAM63A	0.00222	-0.451	0.776	0.56	0.92	1
NMOC	1534	SLFN11	0.00129	0.33	0.567	0.56	0.92	1
NMOC	1535	ANGPTL5	0.000503	0.41	0.706	0.56	0.92	1
NMOC	1536	NUP85	0.00156	0.401	0.692	0.56	0.92	1
NMOC	1537	FBXL21	0.00117	0.446	0.77	0.56	0.92	1
NMOC	1538	KNTC1	0.00393	-0.348	0.601	0.56	0.92	1
NMOC	1539	KRT24	0.00222	-0.45	0.777	0.56	0.92	1
NMOC	1540	GLIPR1	0.000287	0.552	0.956	0.56	0.92	1
NMOC	1541	USP44	0.000667	0.552	0.958	0.56	0.92	1
NMOC	1542	ADAMTS18	0.00178	-0.479	0.831	0.56	0.92	1
NMOC	1543	OR52N2	0.00133	0.423	0.734	0.56	0.92	1
NMOC	1544	ZNF624	0.000889	-0.535	0.928	0.56	0.92	1
NMOC	1545	MAN2A2	0.000889	0.5	0.869	0.57	0.92	1
NMOC	1546	ST6GALNAC1	0.000889	0.456	0.794	0.57	0.92	1
NMOC	1547	KIAA1614	0.00276	-0.422	0.734	0.57	0.92	1
NMOC	1548	CDK18	0.00222	-0.445	0.776	0.57	0.92	1
NMOC	1549	NUF2	0.000889	0.504	0.878	0.57	0.92	1
NMOC	1550	VNN2	0.00133	0.406	0.709	0.57	0.92	1
NMOC	1551	HIST1H1T	0.00111	0.425	0.743	0.57	0.92	1
NMOC	1552	NOM1	0.000889	0.498	0.87	0.57	0.92	1
NMOC	1553	VN1R4	0.000667	0.574	1	0.57	0.92	1
NMOC	1554	SIDT1	0.00267	0.3	0.525	0.57	0.92	1
NMOC	1555	CLK4	0.000667	0.552	0.967	0.57	0.92	1
NMOC	1556	CDK5RAP2	0.00156	-0.482	0.845	0.57	0.92	1
NMOC	1557	PREX2	0.000889	0.495	0.867	0.57	0.92	1
NMOC	1558	C1ORF63	0.000667	0.536	0.939	0.57	0.92	1
NMOC	1559	PIEZO1	0.00499	-0.298	0.522	0.57	0.92	1
NMOC	1560	KIF4B	0.002	-0.448	0.785	0.57	0.92	1
NMOC	1561	OR5B17	0.000718	0.353	0.618	0.57	0.92	1
NMOC	1562	DHRS9	0.00251	0.255	0.447	0.57	0.92	1
NMOC	1563	TTLL4	0.002	-0.449	0.787	0.57	0.92	1
NMOC	1564	MAGEC1	0.00289	0.278	0.489	0.57	0.92	1
NMOC	1565	CYP4A22	0.000646	0.353	0.62	0.57	0.92	1
NMOC	1566	LOC100129520	0.000889	0.497	0.874	0.57	0.92	1
NMOC	1567	SULT1A1	0.000718	-0.39	0.687	0.57	0.92	1
NMOC	1568	GHR	0.000889	0.493	0.868	0.57	0.92	1
NMOC	1569	HSPA4L	0.000667	0.565	0.995	0.57	0.92	1
NMOC	1570	CREB3	0.000667	0.533	0.94	0.57	0.92	1
NMOC	1571	ITGB6	0.000889	0.495	0.873	0.57	0.92	1
NMOC	1572	PARP10	0.00117	0.435	0.77	0.57	0.92	1
NMOC	1573	PRB4	0.00111	0.404	0.715	0.57	0.92	1
NMOC	1574	SLC28A3	0.002	-0.453	0.802	0.57	0.92	1
NMOC	1575	CIR1	0.000889	0.49	0.869	0.57	0.92	1
NMOC	1576	TCP11	0.000889	0.488	0.867	0.57	0.92	1
NMOC	1577	ODF2	0.000889	0.489	0.87	0.57	0.92	1
NMOC	1578	SERPINA1	0.000889	0.454	0.808	0.57	0.92	1
NMOC	1579	CEP85	0.00133	0.399	0.71	0.57	0.92	1
NMOC	1580	KIAA1586	0.00133	0.414	0.739	0.57	0.92	1
NMOC	1581	REN	0.000889	0.455	0.811	0.58	0.92	1
NMOC	1582	DDX55	0.00267	0.3	0.536	0.58	0.92	1
NMOC	1583	CER1	0.000444	0.589	1.05	0.58	0.92	1
NMOC	1584	ATP5L2	0.000444	0.591	1.06	0.58	0.92	1
NMOC	1585	DDX49	0.000889	0.486	0.87	0.58	0.92	1
NMOC	1586	ZNF584	0.00244	-0.431	0.771	0.58	0.92	1
NMOC	1587	NPHP1	0.00156	0.387	0.693	0.58	0.92	1
NMOC	1588	OR10A6	0.00178	0.354	0.634	0.58	0.92	1
NMOC	1589	DEFB115	0.00117	0.43	0.77	0.58	0.92	1
NMOC	1590	ADAM2	0.002	0.381	0.685	0.58	0.92	1
NMOC	1591	VN1R1	0.00222	0.402	0.723	0.58	0.92	1
NMOC	1592	ZNF354C	0.00222	-0.432	0.777	0.58	0.92	1
NMOC	1593	ANGPTL3	0.00194	-0.345	0.621	0.58	0.92	1
NMOC	1594	ELP2	0.00222	-0.431	0.776	0.58	0.92	1
NMOC	1595	FAM187B	0.00222	-0.446	0.806	0.58	0.92	1
NMOC	1596	CYP27A1	0.002	0.338	0.611	0.58	0.92	1
NMOC	1597	TRMT2B	0.000889	0.494	0.892	0.58	0.92	1
NMOC	1598	RIOK2	0.000889	0.482	0.871	0.58	0.92	1
NMOC	1599	SLC12A9	0.00133	0.403	0.729	0.58	0.92	1
NMOC	1600	CNTNAP4	0.000667	0.52	0.943	0.58	0.92	1
NMOC	1601	ADCY4	0.00333	0.268	0.486	0.58	0.92	1
NMOC	1602	FAM151A	0.00356	-0.362	0.657	0.58	0.92	1
NMOC	1603	TRIP4	0.00111	0.39	0.71	0.58	0.92	1
NMOC	1604	PPP1R3A	0.000667	0.555	1.01	0.58	0.92	1
NMOC	1605	LRIG2	0.00156	0.379	0.693	0.58	0.92	1
NMOC	1606	CCDC30	0.00156	0.353	0.645	0.58	0.92	1
NMOC	1607	FANCD2	0.00222	0.325	0.595	0.58	0.92	1
NMOC	1608	EFCAB4B	0.00222	-0.425	0.777	0.58	0.92	1
NMOC	1609	CEACAM19	0.000646	0.435	0.796	0.59	0.92	1
NMOC	1610	PSG9	0.00194	-0.257	0.472	0.59	0.92	1
NMOC	1611	ORC1	0.00133	0.389	0.715	0.59	0.92	1
NMOC	1612	CCDC63	0.000889	0.491	0.901	0.59	0.92	1
NMOC	1613	FPGT	0.002	-0.427	0.785	0.59	0.92	1
NMOC	1614	OR2B2	0.000444	0.573	1.05	0.59	0.92	1
NMOC	1615	L1TD1	0.00356	-0.307	0.568	0.59	0.92	1
NMOC	1616	SPP2	0.00178	0.368	0.68	0.59	0.92	1
NMOC	1617	COG1	0.000889	0.468	0.869	0.59	0.92	1
NMOC	1618	BTN2A1	0.00222	-0.42	0.781	0.59	0.92	1
NMOC	1619	ANKDD1A	0.000889	0.467	0.869	0.59	0.92	1
NMOC	1620	GALNTL5	0.00111	-0.426	0.795	0.59	0.92	1
NMOC	1621	CEP55	0.00156	0.37	0.691	0.59	0.92	1
NMOC	1622	SLIT3	0.000444	0.571	1.07	0.59	0.92	1
NMOC	1623	ARHGAP15	0.000889	0.47	0.88	0.59	0.92	1
NMOC	1624	ZNF468	0.000889	0.442	0.828	0.59	0.92	1
NMOC	1625	PIBF1	0.00111	0.449	0.84	0.59	0.92	1
NMOC	1626	C9ORF152	0.00111	0.449	0.839	0.59	0.92	1
NMOC	1627	LPIN3	0.002	-0.422	0.789	0.59	0.92	1
NMOC	1628	PCDH15	0.002	-0.343	0.643	0.59	0.92	1
NMOC	1629	LMBR1L	0.000667	0.509	0.956	0.59	0.92	1
NMOC	1630	SATL1	0.00378	0.258	0.485	0.59	0.92	1
NMOC	1631	C9ORF131	0.000444	0.551	1.04	0.6	0.92	1
NMOC	1632	SLC24A5	0.00111	0.403	0.759	0.6	0.92	1
NMOC	1633	GYPB	0.00133	0.447	0.845	0.6	0.92	1
NMOC	1634	ANKRD5	0.00222	-0.311	0.588	0.6	0.92	1
NMOC	1635	TMEM59	0.00111	-0.474	0.896	0.6	0.92	1
NMOC	1636	MRPS15	0.00222	-0.41	0.776	0.6	0.92	1
NMOC	1637	IRAK2	0.00111	0.444	0.842	0.6	0.92	1
NMOC	1638	UPK2	0.00311	-0.339	0.643	0.6	0.92	1
NMOC	1639	GEM	0.002	0.323	0.611	0.6	0.92	1
NMOC	1640	POMT1	0.000889	0.458	0.869	0.6	0.92	1
NMOC	1641	ABCA6	0.00422	-0.243	0.461	0.6	0.92	1
NMOC	1642	OR14A16	0.000287	0.503	0.957	0.6	0.92	1
NMOC	1643	NINL	0.002	-0.412	0.786	0.6	0.92	1
NMOC	1644	VPS13C	0.00333	-0.333	0.635	0.6	0.92	1
NMOC	1645	FMO2	0.00222	0.298	0.569	0.6	0.92	1
NMOC	1646	ALDH3B2	0.00215	0.255	0.486	0.6	0.92	1
NMOC	1647	DNAH5	0.00667	-0.21	0.403	0.6	0.93	1
NMOC	1648	BMS1	0.00156	0.361	0.692	0.6	0.93	1
NMOC	1649	CHRNG	0.00422	-0.27	0.518	0.6	0.93	1
NMOC	1650	ZNF675	0.002	0.318	0.61	0.6	0.93	1
NMOC	1651	IFI30	0.00127	0.399	0.767	0.6	0.93	1
NMOC	1652	C9ORF102	0.00111	0.438	0.841	0.6	0.93	1
NMOC	1653	FBN2	0.000889	0.452	0.87	0.6	0.93	1
NMOC	1654	OASL	0.000889	0.457	0.883	0.6	0.93	1
NMOC	1655	TMPRSS3	0.00244	0.303	0.587	0.61	0.93	1
NMOC	1656	MIB1	0.00267	0.277	0.538	0.61	0.93	1
NMOC	1657	TTC3	0.00311	-0.333	0.648	0.61	0.93	1
NMOC	1658	GPR155	0.000889	0.447	0.871	0.61	0.93	1
NMOC	1659	F13A1	0.00133	0.371	0.724	0.61	0.93	1
NMOC	1660	C10ORF96	0.00311	-0.327	0.638	0.61	0.93	1
NMOC	1661	OR2G6	0.00111	0.388	0.758	0.61	0.93	1
NMOC	1662	C6ORF57	0.000667	0.494	0.966	0.61	0.93	1
NMOC	1663	ENPP3	0.00289	-0.33	0.646	0.61	0.93	1
NMOC	1664	ACAD10	0.00222	-0.353	0.691	0.61	0.93	1
NMOC	1665	SLC39A2	0.000889	-0.465	0.918	0.61	0.93	1
NMOC	1666	LRR1	0.000889	0.44	0.87	0.61	0.93	1
NMOC	1667	EXOSC10	0.000503	0.439	0.869	0.61	0.93	1
NMOC	1668	LMBRD1	0.000667	0.492	0.976	0.61	0.93	1
NMOC	1669	NFXL1	0.00111	0.422	0.839	0.62	0.93	1
NMOC	1670	SPHK1	0.00191	0.318	0.633	0.62	0.93	1
NMOC	1671	ENO3	0.00422	-0.263	0.524	0.62	0.93	1
NMOC	1672	MS4A12	0.00156	0.368	0.735	0.62	0.93	1
NMOC	1673	TMCO2	0.000431	0.393	0.785	0.62	0.93	1
NMOC	1674	MMP8	0.00333	-0.288	0.577	0.62	0.93	1
NMOC	1675	TCHHL1	0.00244	0.184	0.369	0.62	0.93	1
NMOC	1676	GPR112	0.00244	0.274	0.55	0.62	0.93	1
NMOC	1677	GLB1L2	0.00111	0.364	0.732	0.62	0.93	1
NMOC	1678	STAG3	0.00244	0.291	0.586	0.62	0.93	1
NMOC	1679	PCDHB4	0.00222	-0.387	0.778	0.62	0.93	1
NMOC	1680	DFFA	0.00079	0.351	0.705	0.62	0.93	1
NMOC	1681	SLC35C2	0.000889	0.431	0.868	0.62	0.93	1
NMOC	1682	NAT8B	0.00111	0.372	0.749	0.62	0.93	1
NMOC	1683	SCCPDH	0.00222	-0.385	0.777	0.62	0.93	1
NMOC	1684	ABCC2	0.00311	-0.293	0.592	0.62	0.93	1
NMOC	1685	CEP290	0.00573	-0.232	0.469	0.62	0.93	1
NMOC	1686	LEPRE1	0.000889	0.429	0.868	0.62	0.93	1
NMOC	1687	KIAA1609	0.00378	0.249	0.505	0.62	0.93	1
NMOC	1688	MYH1	0.00489	-0.247	0.503	0.62	0.94	1
NMOC	1689	CELA1	0.00156	0.329	0.67	0.62	0.94	1
NMOC	1690	KIAA0196	0.000889	0.404	0.825	0.62	0.94	1
NMOC	1691	KIAA1383	0.00158	0.25	0.512	0.62	0.94	1
NMOC	1692	CPA2	0.00178	-0.4	0.819	0.63	0.94	1
NMOC	1693	CYB5D2	0.000646	0.391	0.801	0.63	0.94	1
NMOC	1694	C20ORF7	0.00222	-0.379	0.776	0.63	0.94	1
NMOC	1695	OR6C6	0.00101	0.273	0.561	0.63	0.94	1
NMOC	1696	UBA3	0.000667	0.468	0.959	0.63	0.94	1
NMOC	1697	ASTL	0.00244	0.351	0.72	0.63	0.94	1
NMOC	1698	PM20D1	0.00178	-0.39	0.802	0.63	0.94	1
NMOC	1699	TWISTNB	0.000889	0.423	0.87	0.63	0.94	1
NMOC	1700	PLA2G4F	0.00267	-0.32	0.66	0.63	0.94	1
NMOC	1701	OR4C3	0.00178	-0.398	0.821	0.63	0.94	1
NMOC	1702	UPB1	0.000934	0.308	0.636	0.63	0.94	1
NMOC	1703	EXOC1	0.000503	0.396	0.819	0.63	0.94	1
NMOC	1704	P2RX7	0.00156	-0.408	0.846	0.63	0.94	1
NMOC	1705	C22ORF23	0.000889	0.436	0.904	0.63	0.94	1
NMOC	1706	FABP4	0.00156	0.335	0.697	0.63	0.94	1
NMOC	1707	PPL	0.000889	0.423	0.882	0.63	0.94	1
NMOC	1708	FBXL4	0.00111	0.375	0.783	0.63	0.94	1
NMOC	1709	DOCK5	0.00133	0.353	0.738	0.63	0.94	1
NMOC	1710	LUZP4	0.000667	0.462	0.969	0.63	0.94	1
NMOC	1711	CAPN7	0.00111	0.399	0.839	0.63	0.94	1
NMOC	1712	RPGRIP1L	0.002	0.295	0.619	0.63	0.94	1
NMOC	1713	GRK4	0.00222	0.26	0.547	0.63	0.94	1
NMOC	1714	ZNF585B	0.00222	-0.369	0.777	0.63	0.94	1
NMOC	1715	RNASEL	0.000667	-0.453	0.956	0.64	0.94	1
NMOC	1716	ZNF425	0.00079	0.33	0.696	0.64	0.94	1
NMOC	1717	LBP	0.00156	0.336	0.709	0.64	0.94	1
NMOC	1718	MSH4	0.00222	0.271	0.573	0.64	0.94	1
NMOC	1719	ABCC4	0.00333	0.231	0.488	0.64	0.94	1
NMOC	1720	ITIH4	0.000889	0.41	0.871	0.64	0.94	1
NMOC	1721	HSD17B3	0.00111	0.396	0.842	0.64	0.94	1
NMOC	1722	GIMAP8	0.000889	0.38	0.81	0.64	0.94	1
NMOC	1723	ZNF180	0.00129	0.256	0.545	0.64	0.94	1
NMOC	1724	OR13F1	0.000359	0.394	0.841	0.64	0.94	1
NMOC	1725	GALT	0.002	-0.37	0.793	0.64	0.94	1
NMOC	1726	DST	0.00244	0.276	0.593	0.64	0.94	1
NMOC	1727	SLC25A20	0.000431	0.395	0.848	0.64	0.94	1
NMOC	1728	GREB1	0.000359	0.443	0.954	0.64	0.94	1
NMOC	1729	MUT	0.00222	0.276	0.594	0.64	0.94	1
NMOC	1730	IVD	0.00289	-0.3	0.646	0.64	0.94	1
NMOC	1731	IFI44	0.000889	-0.431	0.931	0.64	0.94	1
NMOC	1732	GPR84	0.00156	0.286	0.618	0.64	0.94	1
NMOC	1733	SIGLEC5	0.00356	0.223	0.483	0.64	0.94	1
NMOC	1734	DDO	0.000889	0.4	0.868	0.64	0.94	1
NMOC	1735	C9ORF84	0.00111	0.386	0.839	0.64	0.94	1
NMOC	1736	ALOX15B	0.00156	0.321	0.696	0.64	0.94	1
NMOC	1737	ZNF442	0.00222	-0.367	0.797	0.65	0.94	1
NMOC	1738	MCOLN1	0.000646	-0.406	0.882	0.65	0.94	1
NMOC	1739	PLA2G7	0.00289	-0.296	0.645	0.65	0.94	1
NMOC	1740	WIPI2	0.00111	0.384	0.838	0.65	0.94	1
NMOC	1741	DPY19L4	0.00267	0.238	0.52	0.65	0.94	1
NMOC	1742	ZNF343	0.002	-0.365	0.797	0.65	0.94	1
NMOC	1743	SLC5A6	0.000889	0.404	0.883	0.65	0.94	1
NMOC	1744	ZNF814	0.00178	-0.363	0.794	0.65	0.94	1
NMOC	1745	SLC25A2	0.000667	0.441	0.965	0.65	0.94	1
NMOC	1746	TC2N	0.00111	0.383	0.84	0.65	0.94	1
NMOC	1747	CLCNKA	0.000889	0.401	0.88	0.65	0.94	1
NMOC	1748	PTPRM	0.000215	0.421	0.927	0.65	0.94	1
NMOC	1749	WDR64	0.00178	-0.363	0.8	0.65	0.94	1
NMOC	1750	TG	0.00378	0.217	0.478	0.65	0.94	1
NMOC	1751	SERPINA12	0.000444	0.488	1.08	0.65	0.94	1
NMOC	1752	GPR151	0.00422	-0.23	0.509	0.65	0.94	1
NMOC	1753	LNX1	0.000889	0.393	0.87	0.65	0.94	1
NMOC	1754	CHD3	0.00111	0.377	0.839	0.65	0.94	1
NMOC	1755	HERC2	0.00178	-0.361	0.804	0.65	0.94	1
NMOC	1756	KLK1	0.000444	0.495	1.1	0.65	0.94	1
NMOC	1757	ERCC2	0.00302	0.176	0.393	0.65	0.94	1
NMOC	1758	ADAMTS20	0.00222	-0.303	0.678	0.65	0.94	1
NMOC	1759	LOC81691	0.00222	0.266	0.594	0.66	0.94	1
NMOC	1760	FCRL4	0.002	-0.347	0.784	0.66	0.95	1
NMOC	1761	WDR93	0.00222	0.252	0.57	0.66	0.95	1
NMOC	1762	USP13	0.00111	0.37	0.84	0.66	0.95	1
NMOC	1763	TPPP2	0.000862	0.342	0.777	0.66	0.95	1
NMOC	1764	SEC14L3	0.00222	-0.342	0.778	0.66	0.95	1
NMOC	1765	EPHX2	0.00222	0.251	0.571	0.66	0.95	1
NMOC	1766	RNF103	0.000889	0.384	0.874	0.66	0.95	1
NMOC	1767	GBP6	0.00133	-0.378	0.863	0.66	0.95	1
NMOC	1768	DUOX2	0.00222	-0.296	0.677	0.66	0.95	1
NMOC	1769	INTS9	0.000889	0.391	0.894	0.66	0.95	1
NMOC	1770	SORL1	0.000889	0.381	0.871	0.66	0.95	1
NMOC	1771	MED24	0.000667	0.409	0.937	0.66	0.95	1
NMOC	1772	IFITM10	0.00255	-0.321	0.738	0.66	0.95	1
NMOC	1773	TDP2	0.00111	0.366	0.842	0.66	0.95	1
NMOC	1774	OR10J5	0.000667	0.406	0.934	0.66	0.95	1
NMOC	1775	TRIM63	0.00208	0.214	0.493	0.66	0.95	1
NMOC	1776	GBP4	0.00111	0.33	0.761	0.67	0.95	1
NMOC	1777	POMGNT1	0.00111	0.363	0.838	0.67	0.95	1
NMOC	1778	TRIM55	0.000889	-0.394	0.912	0.67	0.95	1
NMOC	1779	CCDC54	0.000667	0.419	0.97	0.67	0.95	1
NMOC	1780	MYO3A	0.004	-0.24	0.556	0.67	0.95	1
NMOC	1781	APOH	0.000444	0.456	1.06	0.67	0.95	1
NMOC	1782	PNLIPRP1	0.00267	-0.282	0.656	0.67	0.95	1
NMOC	1783	PHKB	0.00222	-0.333	0.777	0.67	0.95	1
NMOC	1784	FAM154B	0.00222	-0.332	0.777	0.67	0.95	1
NMOC	1785	TRIM16L	0.00222	0.253	0.595	0.67	0.95	1
NMOC	1786	CLDN17	0.00111	0.361	0.849	0.67	0.95	1
NMOC	1787	NDUFS1	0.00222	-0.33	0.777	0.67	0.95	1
NMOC	1788	TRIM64B	0.00212	0.263	0.62	0.67	0.95	1
NMOC	1789	C7ORF58	0.00267	0.233	0.551	0.67	0.95	1
NMOC	1790	ALK	0.00222	0.25	0.594	0.67	0.95	1
NMOC	1791	SLAMF8	0.002	-0.27	0.641	0.67	0.95	1
NMOC	1792	ARMC9	0.000889	0.371	0.884	0.67	0.95	1
NMOC	1793	OR4D9	0.000889	0.367	0.874	0.67	0.95	1
NMOC	1794	FCRLB	0.002	-0.334	0.797	0.68	0.95	1
NMOC	1795	NIPSNAP3A	0.00244	-0.283	0.675	0.68	0.95	1
NMOC	1796	GANC	0.0023	0.182	0.436	0.68	0.95	1
NMOC	1797	OTOP3	0.00222	0.248	0.595	0.68	0.95	1
NMOC	1798	KIAA1407	0.00356	-0.241	0.578	0.68	0.95	1
NMOC	1799	TLR5	0.00111	-0.371	0.892	0.68	0.95	1
NMOC	1800	LRRC34	0.00267	0.253	0.609	0.68	0.95	1
NMOC	1801	NLRP12	0.004	-0.22	0.53	0.68	0.96	1
NMOC	1802	VRK2	0.002	-0.324	0.785	0.68	0.96	1
NMOC	1803	UTP20	0.00156	0.304	0.738	0.68	0.96	1
NMOC	1804	TLR10	0.00311	-0.268	0.652	0.68	0.96	1
NMOC	1805	AARS2	0.00178	-0.329	0.808	0.68	0.96	1
NMOC	1806	ASPM	0.00378	0.193	0.474	0.68	0.96	1
NMOC	1807	TCP11L2	0.00156	-0.34	0.836	0.68	0.96	1
NMOC	1808	LIPA	0.00111	0.341	0.839	0.68	0.96	1
NMOC	1809	CUBN	0.00689	0.14	0.346	0.68	0.96	1
NMOC	1810	CES2	0.00122	0.217	0.534	0.69	0.96	1
NMOC	1811	VPS33B	0.00111	0.342	0.844	0.69	0.96	1
NMOC	1812	C15ORF33	0.00578	0.155	0.383	0.69	0.96	1
NMOC	1813	HEATR4	0.00244	-0.26	0.643	0.69	0.96	1
NMOC	1814	CENPJ	0.00267	0.222	0.551	0.69	0.96	1
NMOC	1815	ZMYND12	0.00111	0.338	0.841	0.69	0.96	1
NMOC	1816	ITGA1	0.00111	0.338	0.841	0.69	0.96	1
NMOC	1817	MRE11A	0.00267	-0.26	0.648	0.69	0.96	1
NMOC	1818	HSD17B13	0.000667	0.384	0.956	0.69	0.96	1
NMOC	1819	COL15A1	0.00294	0.155	0.386	0.69	0.96	1
NMOC	1820	SAAL1	0.00156	0.278	0.694	0.69	0.96	1
NMOC	1821	CNGB3	0.002	-0.314	0.784	0.69	0.96	1
NMOC	1822	DSCR6	0.00122	0.233	0.583	0.69	0.96	1
NMOC	1823	GZMA	0.00244	0.235	0.587	0.69	0.96	1
NMOC	1824	ALPK1	0.002	-0.314	0.785	0.69	0.96	1
NMOC	1825	OR2T6	0.00222	-0.31	0.777	0.69	0.96	1
NMOC	1826	APPL2	0.00289	-0.257	0.643	0.69	0.96	1
NMOC	1827	HACL1	0.00222	-0.31	0.777	0.69	0.96	1
NMOC	1828	C5ORF42	0.00309	0.164	0.412	0.69	0.96	1
NMOC	1829	CMA1	0.00133	-0.327	0.823	0.69	0.96	1
NMOC	1830	PSG6	0.00378	0.183	0.461	0.69	0.96	1
NMOC	1831	ARSF	0.002	-0.311	0.785	0.69	0.96	1
NMOC	1832	ELP3	0.000889	0.349	0.881	0.69	0.96	1
NMOC	1833	NUPR1	0.00156	-0.295	0.745	0.69	0.96	1
NMOC	1834	ZNF434	0.00244	-0.265	0.671	0.69	0.96	1
NMOC	1835	MYH13	0.00194	-0.243	0.613	0.69	0.96	1
NMOC	1836	CIDEB	0.00133	-0.342	0.869	0.69	0.96	1
NMOC	1837	SDHC	0.000444	0.44	1.12	0.69	0.96	1
NMOC	1838	DCUN1D2	0.000444	0.424	1.08	0.69	0.96	1
NMOC	1839	DEFB126	0.000667	0.385	0.984	0.7	0.96	1
NMOC	1840	LAMB4	0.00622	-0.154	0.393	0.7	0.96	1
NMOC	1841	ERCC3	0.00311	-0.212	0.543	0.7	0.96	1
NMOC	1842	C1ORF101	0.00111	0.328	0.84	0.7	0.96	1
NMOC	1843	ATP8B4	0.00333	-0.225	0.577	0.7	0.96	1
NMOC	1844	TMPRSS11E	0.00111	0.295	0.755	0.7	0.96	1
NMOC	1845	PAH	0.00533	0.154	0.396	0.7	0.96	1
NMOC	1846	TIE1	0.000889	0.319	0.82	0.7	0.96	1
NMOC	1847	ZFYVE16	0.00111	-0.353	0.908	0.7	0.96	1
NMOC	1848	GON4L	0.000667	0.371	0.96	0.7	0.96	1
NMOC	1849	SLC13A2	0.000889	0.339	0.878	0.7	0.96	1
NMOC	1850	PILRA	0.00111	0.324	0.84	0.7	0.96	1
NMOC	1851	ITLN1	0.002	-0.301	0.783	0.7	0.96	1
NMOC	1852	DSP	0.00111	0.323	0.839	0.7	0.96	1
NMOC	1853	DUOX1	0.00222	-0.263	0.683	0.7	0.96	1
NMOC	1854	SLC25A38	0.00111	0.322	0.841	0.7	0.96	1
NMOC	1855	KIF15	0.00244	0.225	0.588	0.7	0.96	1
NMOC	1856	MEP1A	0.000444	0.413	1.08	0.7	0.96	1
NMOC	1857	SLC22A1	0.00111	0.321	0.841	0.7	0.96	1
NMOC	1858	PPP1R13L	0.00138	0.29	0.76	0.7	0.96	1
NMOC	1859	LEKR1	0.00111	0.319	0.839	0.7	0.96	1
NMOC	1860	HPSE2	0.00111	0.319	0.84	0.7	0.96	1
NMOC	1861	LRIG3	0.00178	0.258	0.679	0.7	0.96	1
NMOC	1862	APITD1	0.000575	0.307	0.809	0.7	0.96	1
NMOC	1863	IFIH1	0.00556	-0.158	0.419	0.71	0.96	1
NMOC	1864	ANPEP	0.00156	-0.318	0.841	0.71	0.96	1
NMOC	1865	OR5L2	0.00111	0.363	0.96	0.71	0.96	1
NMOC	1866	PWP1	0.00178	-0.308	0.816	0.71	0.96	1
NMOC	1867	MEGF11	0.00111	0.316	0.839	0.71	0.96	1
NMOC	1868	KRR1	0.000646	0.301	0.799	0.71	0.96	1
NMOC	1869	CPVL	0.00208	0.184	0.489	0.71	0.96	1
NMOC	1870	LOC646862	0.00133	0.307	0.819	0.71	0.96	1
NMOC	1871	DZIP1	0.000889	0.34	0.91	0.71	0.96	1
NMOC	1872	C9ORF79	0.00156	-0.321	0.86	0.71	0.96	1
NMOC	1873	MORC1	0.000862	0.246	0.659	0.71	0.96	1
NMOC	1874	MDN1	0.002	-0.292	0.785	0.71	0.96	1
NMOC	1875	DHX58	0.0018	0.201	0.542	0.71	0.96	1
NMOC	1876	KLRK1	0.00111	0.312	0.841	0.71	0.96	1
NMOC	1877	MYH11	0.000862	0.254	0.684	0.71	0.96	1
NMOC	1878	MSH2	0.000934	0.241	0.651	0.71	0.96	1
NMOC	1879	NLRP2	0.00267	0.201	0.542	0.71	0.96	1
NMOC	1880	UTRN	0.00178	0.251	0.679	0.71	0.96	1
NMOC	1881	2024-03-10	0.002	-0.259	0.701	0.71	0.96	1
NMOC	1882	C10ORF68	0.00178	-0.294	0.796	0.71	0.96	1
NMOC	1883	ATR	0.00289	-0.238	0.645	0.71	0.96	1
NMOC	1884	OR10K1	0.000889	0.321	0.873	0.71	0.96	1
NMOC	1885	PARP9	0.000889	0.331	0.901	0.71	0.96	1
NMOC	1886	ASB15	0.00156	0.257	0.702	0.71	0.96	1
NMOC	1887	GLT1D1	0.000444	0.404	1.1	0.71	0.96	1
NMOC	1888	MCM9	0.000444	0.393	1.08	0.71	0.96	1
NMOC	1889	C6ORF192	0.000444	0.395	1.08	0.71	0.96	1
NMOC	1890	EPX	0.00378	-0.191	0.524	0.72	0.96	1
NMOC	1891	WRN	0.002	-0.286	0.784	0.72	0.96	1
NMOC	1892	OR2L2	0.00133	-0.311	0.855	0.72	0.96	1
NMOC	1893	ETFDH	0.00244	0.213	0.587	0.72	0.96	1
NMOC	1894	SLC25A26	0.002	-0.283	0.785	0.72	0.96	1
NMOC	1895	TGM4	0.00244	-0.238	0.661	0.72	0.96	1
NMOC	1896	ERCC5	0.000889	0.315	0.876	0.72	0.96	1
NMOC	1897	EMR2	0.00444	0.161	0.448	0.72	0.96	1
NMOC	1898	KIAA1797	0.00222	0.213	0.594	0.72	0.96	1
NMOC	1899	C7ORF70	0.00111	0.301	0.84	0.72	0.96	1
NMOC	1900	FRMPD2	0.00289	0.195	0.545	0.72	0.96	1
NMOC	1901	TM7SF4	0.000889	0.32	0.899	0.72	0.96	1
NMOC	1902	AP1G2	0.002	0.221	0.621	0.72	0.96	1
NMOC	1903	GPNMB	0.00133	-0.303	0.853	0.72	0.96	1
NMOC	1904	OR5AC2	0.00311	-0.209	0.587	0.72	0.96	1
NMOC	1905	C6ORF97	0.00138	0.27	0.76	0.72	0.96	1
NMOC	1906	C2ORF61	0.000444	0.382	1.08	0.72	0.96	1
NMOC	1907	CST11	0.000444	0.392	1.11	0.72	0.96	1
NMOC	1908	CATSPERB	0.00356	-0.198	0.561	0.72	0.96	1
NMOC	1909	SH3PXD2B	0.000444	0.385	1.09	0.72	0.96	1
NMOC	1910	ESYT1	0.00178	-0.255	0.725	0.72	0.96	1
NMOC	1911	MOXD1	0.002	-0.276	0.785	0.73	0.96	1
NMOC	1912	TARBP1	0.000889	0.314	0.893	0.73	0.96	1
NMOC	1913	SERINC4	0.00156	0.251	0.714	0.73	0.96	1
NMOC	1914	IL20RA	0.000667	0.331	0.944	0.73	0.96	1
NMOC	1915	CHAT	0.00101	-0.278	0.793	0.73	0.96	1
NMOC	1916	PLA2G4D	0.00151	-0.26	0.742	0.73	0.96	1
NMOC	1917	DHCR7	0.00222	0.21	0.601	0.73	0.96	1
NMOC	1918	RPE65	0.00111	0.294	0.84	0.73	0.96	1
NMOC	1919	LYST	0.00111	0.295	0.843	0.73	0.96	1
NMOC	1920	ATP12A	0.00133	0.302	0.865	0.73	0.96	1
NMOC	1921	DOCK8	0.002	-0.284	0.815	0.73	0.96	1
NMOC	1922	TRIM15	0.00111	0.293	0.841	0.73	0.96	1
NMOC	1923	RALGPS2	0.002	-0.272	0.783	0.73	0.96	1
NMOC	1924	VPS13D	0.00133	0.265	0.766	0.73	0.96	1
NMOC	1925	TYRP1	0.00356	-0.233	0.674	0.73	0.96	1
NMOC	1926	ZNF782	0.00111	0.29	0.839	0.73	0.96	1
NMOC	1927	TXNDC16	0.00156	-0.297	0.86	0.73	0.96	1
NMOC	1928	MAP4K3	0.000444	0.337	0.979	0.73	0.96	1
NMOC	1929	C7ORF29	0.000862	-0.275	0.802	0.73	0.96	1
NMOC	1930	ACAA2	0.00178	-0.272	0.795	0.73	0.96	1
NMOC	1931	CCHCR1	0.000889	0.305	0.891	0.73	0.96	1
NMOC	1932	COL6A5	0.00467	0.149	0.437	0.73	0.96	1
NMOC	1933	NPC1L1	0.00111	0.26	0.765	0.73	0.96	1
NMOC	1934	OR6C75	0.002	-0.21	0.62	0.73	0.96	1
NMOC	1935	RASEF	0.000889	0.296	0.877	0.74	0.96	1
NMOC	1936	KIF20B	0.00356	-0.189	0.561	0.74	0.96	1
NMOC	1937	SLC22A5	0.00222	0.202	0.603	0.74	0.96	1
NMOC	1938	TP53I3	0.00267	-0.22	0.657	0.74	0.96	1
NMOC	1939	IKBKE	0.000444	0.368	1.1	0.74	0.96	1
NMOC	1940	ASB13	0.00144	-0.249	0.746	0.74	0.96	1
NMOC	1941	CCBP2	0.00111	0.284	0.85	0.74	0.96	1
NMOC	1942	ABCA5	0.00222	-0.26	0.777	0.74	0.96	1
NMOC	1943	TUBA3C	0.00111	0.256	0.768	0.74	0.96	1
NMOC	1944	RANBP17	0.00178	-0.267	0.8	0.74	0.96	1
NMOC	1945	GDAP1	0.00111	0.28	0.84	0.74	0.96	1
NMOC	1946	SPATA4	0.00222	0.2	0.601	0.74	0.96	1
NMOC	1947	CSTB	0.002	-0.261	0.783	0.74	0.96	1
NMOC	1948	SLC3A1	0.00267	-0.2	0.601	0.74	0.96	1
NMOC	1949	C9ORF93	0.00378	0.16	0.481	0.74	0.96	1
NMOC	1950	UBR4	0.00156	-0.276	0.831	0.74	0.96	1
NMOC	1951	ACSM4	0.00435	-0.174	0.525	0.74	0.96	1
NMOC	1952	CAPN3	0.00733	-0.131	0.397	0.74	0.96	1
NMOC	1953	IFI27L1	0.00133	-0.282	0.852	0.74	0.96	1
NMOC	1954	BBS10	0.00289	-0.212	0.644	0.74	0.96	1
NMOC	1955	EMR1	0.00222	0.203	0.618	0.74	0.96	1
NMOC	1956	C10ORF28	0.002	-0.258	0.786	0.74	0.96	1
NMOC	1957	ZNF530	0.00444	-0.155	0.474	0.74	0.96	1
NMOC	1958	FGFBP1	0.00156	-0.274	0.837	0.74	0.96	1
NMOC	1959	AMZ2	0.000889	0.298	0.914	0.74	0.96	1
NMOC	1960	SPAG17	0.00289	0.173	0.531	0.74	0.96	1
NMOC	1961	CA9	0.002	-0.232	0.712	0.75	0.96	1
NMOC	1962	LGALS8	0.00111	0.273	0.843	0.75	0.96	1
NMOC	1963	ZBP1	0.00133	0.268	0.827	0.75	0.96	1
NMOC	1964	ALOX12	0.00111	0.271	0.839	0.75	0.96	1
NMOC	1965	LAMB3	0.00311	0.169	0.524	0.75	0.96	1
NMOC	1966	ZNF813	0.000862	0.248	0.771	0.75	0.96	1
NMOC	1967	PPP2R1B	0.00289	0.168	0.525	0.75	0.96	1
NMOC	1968	C18ORF34	0.000889	0.284	0.886	0.75	0.96	1
NMOC	1969	PNLDC1	0.00178	-0.254	0.793	0.75	0.96	1
NMOC	1970	GMPR	0.000444	0.352	1.1	0.75	0.96	1
NMOC	1971	RSAD1	0.00111	0.267	0.839	0.75	0.96	1
NMOC	1972	CAPS2	0.00115	-0.243	0.765	0.75	0.96	1
NMOC	1973	MFSD11	0.00156	-0.262	0.825	0.75	0.96	1
NMOC	1974	CTNND2	0.00178	0.215	0.678	0.75	0.96	1
NMOC	1975	PCCB	0.000889	0.292	0.918	0.75	0.96	1
NMOC	1976	ECM1	0.00111	-0.282	0.888	0.75	0.96	1
NMOC	1977	HSD17B4	0.00244	0.186	0.587	0.75	0.96	1
NMOC	1978	VPS13A	0.00222	-0.212	0.67	0.75	0.96	1
NMOC	1979	GDPD4	0.00178	0.188	0.593	0.75	0.96	1
NMOC	1980	NKAPL	0.00222	0.189	0.602	0.75	0.96	1
NMOC	1981	CD1D	0.000667	-0.31	0.988	0.75	0.96	1
NMOC	1982	ANGEL2	0.00178	0.213	0.681	0.75	0.96	1
NMOC	1983	ESD	0.00156	-0.263	0.839	0.75	0.96	1
NMOC	1984	VARS2	0.00111	0.263	0.841	0.75	0.96	1
NMOC	1985	ALKBH3	0.00422	-0.15	0.484	0.76	0.97	1
NMOC	1986	ATP13A4	0.00178	-0.248	0.798	0.76	0.97	1
NMOC	1987	NUP210	0.00178	0.212	0.684	0.76	0.97	1
NMOC	1988	C1ORF135	0.00289	-0.198	0.643	0.76	0.97	1
NMOC	1989	CDH26	0.00444	0.137	0.444	0.76	0.97	1
NMOC	1990	QARS	0.00156	0.218	0.706	0.76	0.97	1
NMOC	1991	ARHGAP10	0.000889	0.275	0.895	0.76	0.97	1
NMOC	1992	PRUNE2	0.00244	0.169	0.549	0.76	0.97	1
NMOC	1993	CYB5R1	0.000718	0.241	0.788	0.76	0.97	1
NMOC	1994	GJB2	0.002	-0.198	0.651	0.76	0.97	1
NMOC	1995	GUCY2F	0.00222	-0.208	0.684	0.76	0.97	1
NMOC	1996	FREM3	0.00223	0.187	0.618	0.76	0.97	1
NMOC	1997	AKR1E2	0.000889	0.272	0.897	0.76	0.97	1
NMOC	1998	CYP1A2	0.002	0.185	0.612	0.76	0.97	1
[truncated: 2,915 more rows]

## Sheet: supp_table_2
Supplementary table 2: Association of loss of function variants in each gene with ovarian cancer by histotype and dataset.
NMOC	non-mucinous epithelial ovarian cancer
HGSOC	high-grade serous ovarian cancer
NHGSOC	non-mucinous, non-high-grade serous ovarian cancer
Dataset	Histotype	Gene	Log odds ratio	Std error	P-value
non-UKB	NMOC	BRCA1	5.47	1.01	5.6e-08
non-UKB	NMOC	BRCA2	2.16	0.399	6.7e-08
non-UKB	NMOC	BRIP1	2.43	0.573	2.2e-05
non-UKB	NMOC	RAD51C	2.31	0.668	0.00053
non-UKB	NMOC	SH3BGRL	2.54	0.797	0.0014
non-UKB	NMOC	STARD6	2.29	0.722	0.0015
non-UKB	NMOC	LIPT1	1.66	0.528	0.0017
non-UKB	NMOC	CASP4	1.81	0.629	0.004
non-UKB	NMOC	DNMT3A	1.98	0.71	0.0054
non-UKB	NMOC	IFT172	2.27	0.825	0.006
non-UKB	NMOC	SNAPC1	1.49	0.542	0.0061
non-UKB	NMOC	HELB	1.47	0.538	0.0064
non-UKB	NMOC	ACCN5	2.95	1.08	0.0064
non-UKB	NMOC	ANLN	1.93	0.714	0.0067
non-UKB	NMOC	QRFPR	1.87	0.695	0.0071
non-UKB	NMOC	PDK4	1.54	0.579	0.0078
non-UKB	NMOC	ITIH1	1.7	0.643	0.008
non-UKB	NMOC	ZP4	1.9	0.72	0.0084
non-UKB	NMOC	ALS2CR12	2.86	1.1	0.0092
non-UKB	NMOC	DQX1	2.81	1.09	0.0099
non-UKB	NMOC	TMPRSS4	2.08	0.824	0.012
non-UKB	NMOC	PPM1D	2.75	1.09	0.012
non-UKB	NMOC	PTPRH	1.17	0.467	0.012
non-UKB	NMOC	G6PC	-2.61	1.05	0.013
non-UKB	NMOC	RPP25	1.6	0.649	0.014
non-UKB	NMOC	CC2D1B	2.74	1.11	0.014
non-UKB	NMOC	DHRS7	2.78	1.13	0.014
non-UKB	NMOC	ANO5	1.21	0.495	0.014
non-UKB	NMOC	CES3	1.67	0.684	0.015
non-UKB	NMOC	DNAJC30	2.02	0.836	0.015
non-UKB	NMOC	MOCOS	1.43	0.592	0.016
non-UKB	NMOC	OR1D5	3.24	1.35	0.017
non-UKB	NMOC	GNA14	1.76	0.736	0.017
non-UKB	NMOC	ZNF83	1.23	0.515	0.017
non-UKB	NMOC	TNFSF18	-1.92	0.809	0.018
non-UKB	NMOC	ZCCHC16	2.66	1.12	0.018
non-UKB	NMOC	SHBG	1.44	0.608	0.018
non-UKB	NMOC	CPVL	2.04	0.868	0.019
non-UKB	NMOC	ZNF233	1.52	0.647	0.019
non-UKB	NMOC	SNX14	2.62	1.12	0.019
non-UKB	NMOC	MIPOL1	1.72	0.733	0.019
non-UKB	NMOC	SGIP1	1.71	0.733	0.02
non-UKB	NMOC	DOCK7	1.71	0.734	0.02
non-UKB	NMOC	CNDP1	1.6	0.685	0.02
non-UKB	NMOC	PSG8	-2.46	1.06	0.02
non-UKB	NMOC	CARD6	0.995	0.43	0.021
non-UKB	NMOC	CHP2	1.99	0.868	0.022
non-UKB	NMOC	ADA	1.4	0.611	0.022
non-UKB	NMOC	EEF2K	1.99	0.873	0.022
non-UKB	NMOC	BCMO1	1.21	0.542	0.025
non-UKB	NMOC	FCRL6	1.27	0.568	0.025
non-UKB	NMOC	PALB2	1.13	0.506	0.025
non-UKB	NMOC	C1ORF173	1.64	0.734	0.025
non-UKB	NMOC	TRIM54	1.9	0.851	0.026
non-UKB	NMOC	OR7E24	1.46	0.655	0.026
non-UKB	NMOC	KIAA0090	1.33	0.597	0.026
non-UKB	NMOC	ABCA4	-0.734	0.331	0.027
non-UKB	NMOC	SPICE1	2.49	1.12	0.027
non-UKB	NMOC	TAS2R46	1.5	0.679	0.027
non-UKB	NMOC	C2CD3	1.62	0.739	0.028
non-UKB	NMOC	HMMR	-1.74	0.797	0.029
non-UKB	NMOC	CNTN6	1.16	0.538	0.031
non-UKB	NMOC	FRMD4A	1.87	0.87	0.031
non-UKB	NMOC	TEX9	1.3	0.604	0.031
non-UKB	NMOC	ITGAV	2.41	1.12	0.032
non-UKB	NMOC	MARS2	2.49	1.16	0.032
non-UKB	NMOC	TCN1	1.44	0.672	0.032
non-UKB	NMOC	ACADM	1.22	0.568	0.032
non-UKB	NMOC	PMFBP1	1.16	0.542	0.032
non-UKB	NMOC	ANKAR	1.85	0.869	0.033
non-UKB	NMOC	SLFN5	2.42	1.14	0.033
non-UKB	NMOC	C8B	1.58	0.745	0.034
non-UKB	NMOC	PIWIL3	1	0.471	0.034
non-UKB	NMOC	PADI4	1.44	0.678	0.034
non-UKB	NMOC	MYO1A	0.943	0.447	0.035
non-UKB	NMOC	ANO6	2.44	1.16	0.035
non-UKB	NMOC	AMY2B	2.43	1.16	0.036
non-UKB	NMOC	ACOT6	1.82	0.869	0.036
non-UKB	NMOC	PTPRJ	1.57	0.749	0.036
non-UKB	NMOC	IRAK4	1.46	0.696	0.036
non-UKB	NMOC	TBXAS1	1.78	0.853	0.037
non-UKB	NMOC	CATSPERG	0.912	0.437	0.037
non-UKB	NMOC	PPP1R36	1.41	0.676	0.037
non-UKB	NMOC	RBL1	0.976	0.468	0.037
non-UKB	NMOC	ERCC4	2.41	1.16	0.037
non-UKB	NMOC	POLR3D	2.4	1.16	0.038
non-UKB	NMOC	OR11H6	1.87	0.901	0.038
non-UKB	NMOC	CD302	2.41	1.16	0.038
non-UKB	NMOC	CEP112	1.2	0.582	0.039
non-UKB	NMOC	NCF1	2.39	1.16	0.039
non-UKB	NMOC	POLR2A	1.82	0.879	0.039
non-UKB	NMOC	COMMD8	2.39	1.16	0.039
non-UKB	NMOC	OR11H4	1.79	0.868	0.039
non-UKB	NMOC	POLE	1.78	0.867	0.04
non-UKB	NMOC	OR14C36	1.41	0.688	0.041
non-UKB	NMOC	C9ORF3	1.19	0.583	0.041
non-UKB	NMOC	PCID2	2.36	1.16	0.041
non-UKB	NMOC	EIF2B2	1.3	0.637	0.041
non-UKB	NMOC	GOLGB1	2.37	1.16	0.041
non-UKB	NMOC	PLA1A	1.79	0.877	0.041
non-UKB	NMOC	NXT2	1.56	0.765	0.041
non-UKB	NMOC	IL32	2.36	1.16	0.042
non-UKB	NMOC	ALG8	1.87	0.925	0.043
non-UKB	NMOC	WDR3	1.17	0.581	0.044
non-UKB	NMOC	KRT6C	2.34	1.16	0.044
non-UKB	NMOC	STAB2	-2.1	1.05	0.044
non-UKB	NMOC	KIAA0564	0.809	0.402	0.044
non-UKB	NMOC	PDXDC1	1.74	0.867	0.044
non-UKB	NMOC	PASK	0.899	0.447	0.045
non-UKB	NMOC	GCNT1	2.31	1.16	0.046
non-UKB	NMOC	ACTR3C	2.31	1.16	0.046
non-UKB	NMOC	C6ORF146	1.48	0.744	0.047
non-UKB	NMOC	NCOR1	2.3	1.16	0.047
non-UKB	NMOC	MYLK4	2.31	1.16	0.047
non-UKB	NMOC	ZIM3	1.85	0.932	0.047
non-UKB	NMOC	TFB1M	1.35	0.679	0.048
non-UKB	NMOC	GBAS	1.82	0.917	0.048
non-UKB	NMOC	IL22RA2	1.75	0.882	0.048
non-UKB	NMOC	HTR3E	1.74	0.88	0.048
non-UKB	NMOC	FANCI	1.25	0.635	0.048
non-UKB	NMOC	SERAC1	1.75	0.885	0.048
non-UKB	NMOC	GBP5	1.45	0.739	0.05
non-UKB	NMOC	CYP2A13	1.5	0.766	0.05
non-UKB	NMOC	ZNF28	1.14	0.584	0.05
non-UKB	NMOC	SALL2	2.26	1.16	0.051
non-UKB	NMOC	C14ORF133	2.22	1.14	0.051
non-UKB	NMOC	EDIL3	1.49	0.767	0.051
non-UKB	NMOC	ANKMY1	2.24	1.16	0.054
non-UKB	NMOC	ZCCHC5	2.24	1.16	0.054
non-UKB	NMOC	NSUN2	1.31	0.68	0.054
non-UKB	NMOC	PCDHB8	2.22	1.16	0.056
non-UKB	NMOC	ME1	1.75	0.918	0.056
non-UKB	NMOC	KEL	1.75	0.918	0.056
non-UKB	NMOC	C19ORF75	1.32	0.69	0.056
non-UKB	NMOC	KLRC3	2.15	1.13	0.057
non-UKB	NMOC	HELQ	1.18	0.619	0.057
non-UKB	NMOC	POLR2C	1.74	0.918	0.058
non-UKB	NMOC	WDR78	0.949	0.5	0.058
non-UKB	NMOC	WDR49	1.06	0.559	0.059
non-UKB	NMOC	PDZD3	1.31	0.694	0.059
non-UKB	NMOC	MTHFD2L	1.23	0.649	0.059
non-UKB	NMOC	REG3G	1.08	0.573	0.059
non-UKB	NMOC	CAPN9	0.823	0.437	0.06
non-UKB	NMOC	FAM18B2	1.61	0.856	0.06
non-UKB	NMOC	SLC47A2	1.2	0.638	0.061
non-UKB	NMOC	ADAM30	1.19	0.638	0.061
non-UKB	NMOC	SLC6A18	1.02	0.543	0.061
non-UKB	NMOC	ALDH1L2	1.44	0.771	0.062
non-UKB	NMOC	ANXA5	-1.99	1.07	0.063
non-UKB	NMOC	RMND5B	1.01	0.542	0.064
non-UKB	NMOC	TMEM79	2.16	1.17	0.064
non-UKB	NMOC	OR4A47	2.16	1.17	0.064
non-UKB	NMOC	NMI	1.04	0.561	0.064
non-UKB	NMOC	WRAP53	1.25	0.681	0.066
non-UKB	NMOC	TCP10L	2.38	1.3	0.066
non-UKB	NMOC	SPINK7	2.38	1.29	0.066
non-UKB	NMOC	SI	-1.35	0.738	0.067
non-UKB	NMOC	TREX1	1.68	0.916	0.067
non-UKB	NMOC	MUTYH	1.27	0.691	0.067
non-UKB	NMOC	NUBP1	1.67	0.915	0.067
non-UKB	NMOC	ATF5	2.12	1.16	0.068
non-UKB	NMOC	DNAH3	0.628	0.344	0.068
non-UKB	NMOC	FAN1	1.1	0.608	0.069
non-UKB	NMOC	BCKDK	2.12	1.17	0.069
non-UKB	NMOC	CENPE	1.66	0.916	0.069
non-UKB	NMOC	MCART2	2.01	1.11	0.07
non-UKB	NMOC	FANCA	0.855	0.471	0.07
non-UKB	NMOC	SLC24A6	1.02	0.564	0.07
non-UKB	NMOC	SLC12A3	-1.09	0.605	0.071
non-UKB	NMOC	NOC3L	1.65	0.915	0.071
non-UKB	NMOC	SLC27A6	1.28	0.711	0.071
non-UKB	NMOC	MC1R	-1.95	1.08	0.072
non-UKB	NMOC	VPS13B	0.862	0.48	0.073
non-UKB	NMOC	C4ORF17	2.1	1.17	0.073
non-UKB	NMOC	RECK	1.65	0.918	0.073
non-UKB	NMOC	COL19A1	1.23	0.688	0.074
non-UKB	NMOC	NDUFA8	2.1	1.18	0.074
non-UKB	NMOC	HTRA4	1.64	0.919	0.074
non-UKB	NMOC	SAMD9	0.929	0.521	0.074
non-UKB	NMOC	REM1	2.12	1.19	0.075
non-UKB	NMOC	LARP1B	1.63	0.916	0.075
non-UKB	NMOC	NBN	2.06	1.16	0.075
non-UKB	NMOC	ENTPD4	1.29	0.727	0.076
non-UKB	NMOC	DAGLB	1.63	0.918	0.076
non-UKB	NMOC	DSCR6	1.4	0.789	0.077
non-UKB	NMOC	ERCC1	1.63	0.921	0.078
non-UKB	NMOC	ZNF75D	-1.94	1.1	0.078
non-UKB	NMOC	C22ORF33	1.25	0.709	0.078
non-UKB	NMOC	TM6SF1	1.61	0.915	0.078
non-UKB	NMOC	FANK1	1.62	0.918	0.078
non-UKB	NMOC	TTC18	1.37	0.776	0.079
non-UKB	NMOC	TNFRSF13B	1.56	0.887	0.079
non-UKB	NMOC	ZNF33A	2.4	1.37	0.08
non-UKB	NMOC	TRPC6	1.6	0.916	0.081
non-UKB	NMOC	MFSD9	1.6	0.916	0.081
non-UKB	NMOC	ALDOB	0.99	0.566	0.081
non-UKB	NMOC	UBC	2.07	1.18	0.081
non-UKB	NMOC	FAM55A	1.6	0.918	0.081
non-UKB	NMOC	TRPM8	1.6	0.916	0.081
non-UKB	NMOC	NSD1	2.08	1.2	0.082
non-UKB	NMOC	DNAJC3	1.59	0.915	0.082
non-UKB	NMOC	IGSF10	0.79	0.454	0.082
non-UKB	NMOC	ITGB3BP	1.06	0.608	0.082
non-UKB	NMOC	METTL13	2.13	1.23	0.083
non-UKB	NMOC	PPP1R15A	-1.39	0.804	0.083
non-UKB	NMOC	UIMC1	1.58	0.916	0.084
non-UKB	NMOC	PADI2	1.59	0.922	0.084
non-UKB	NMOC	OR6C68	2.16	1.25	0.084
non-UKB	NMOC	LRRIQ1	1.05	0.611	0.085
non-UKB	NMOC	CCDC164	-1.77	1.03	0.085
non-UKB	NMOC	RXFP4	1.58	0.919	0.085
non-UKB	NMOC	GANC	1.03	0.596	0.085
non-UKB	NMOC	PARP11	1.57	0.916	0.086
non-UKB	NMOC	UGT1A9	1.11	0.648	0.086
non-UKB	NMOC	ACOT8	-1.44	0.843	0.086
non-UKB	NMOC	IQGAP3	0.741	0.433	0.087
non-UKB	NMOC	ZFP37	1.57	0.915	0.087
non-UKB	NMOC	GSG2	1.56	0.915	0.087
non-UKB	NMOC	KIAA1009	0.925	0.542	0.088
non-UKB	NMOC	ERI2	2.1	1.23	0.088
non-UKB	NMOC	SLC34A2	2.04	1.2	0.089
non-UKB	NMOC	ATP9B	1.55	0.915	0.09
non-UKB	NMOC	DCAF13	2.08	1.23	0.09
non-UKB	NMOC	OR10H4	2.01	1.19	0.091
non-UKB	NMOC	KCNJ15	2.08	1.23	0.091
non-UKB	NMOC	MFN1	2.09	1.24	0.091
non-UKB	NMOC	TTC4	1.99	1.18	0.092
non-UKB	NMOC	ABRA	1.54	0.915	0.092
non-UKB	NMOC	OR2D2	1.1	0.652	0.093
non-UKB	NMOC	ALCAM	2.06	1.23	0.093
non-UKB	NMOC	ARHGEF38	-1.82	1.08	0.093
non-UKB	NMOC	NARF	2.06	1.23	0.093
non-UKB	NMOC	KRT74	0.987	0.588	0.094
non-UKB	NMOC	C12ORF12	2.05	1.23	0.094
non-UKB	NMOC	ZSCAN21	2.06	1.23	0.094
non-UKB	NMOC	DCST2	1.19	0.71	0.094
non-UKB	NMOC	FAM26F	2.05	1.23	0.095
non-UKB	NMOC	KIAA1383	1.3	0.777	0.095
non-UKB	NMOC	SAMD15	-1.11	0.665	0.095
non-UKB	NMOC	UPB1	1.95	1.17	0.095
non-UKB	NMOC	EPPK1	0.677	0.406	0.095
non-UKB	NMOC	TRIM63	1.54	0.921	0.095
non-UKB	NMOC	SIGLEC12	1.34	0.802	0.095
non-UKB	NMOC	OLFML3	2.05	1.23	0.095
non-UKB	NMOC	ZNF544	1.02	0.615	0.096
non-UKB	NMOC	ZNF677	1.53	0.919	0.096
non-UKB	NMOC	MS4A4A	1.97	1.18	0.096
non-UKB	NMOC	C5ORF34	1.01	0.608	0.096
non-UKB	NMOC	GJB6	1.18	0.71	0.096
non-UKB	NMOC	GKN2	1.09	0.655	0.096
non-UKB	NMOC	SUSD1	1.36	0.819	0.096
non-UKB	NMOC	E2F7	2.04	1.23	0.096
non-UKB	NMOC	FAM71F1	1.64	0.984	0.097
non-UKB	NMOC	MRPL49	2.04	1.23	0.097
non-UKB	NMOC	ZNF318	2.05	1.23	0.097
non-UKB	NMOC	POLQ	-0.818	0.493	0.097
non-UKB	NMOC	CD36	0.648	0.391	0.098
non-UKB	NMOC	WDR67	-1.75	1.06	0.098
non-UKB	NMOC	GRK7	2.05	1.24	0.098
non-UKB	NMOC	GSTO1	2.03	1.23	0.098
non-UKB	NMOC	NACA2	2.05	1.24	0.099
non-UKB	NMOC	ZNF683	2.03	1.23	0.099
non-UKB	NMOC	C1ORF50	2.03	1.23	0.099
non-UKB	NMOC	SMPDL3B	-1.73	1.05	0.099
non-UKB	NMOC	DNAH10	0.988	0.603	0.1
non-UKB	NMOC	TICAM2	0.962	0.587	0.1
non-UKB	NMOC	OR5M10	2.01	1.23	0.1
non-UKB	NMOC	DBT	1.12	0.684	0.1
non-UKB	NMOC	INTS3	2.02	1.24	0.1
non-UKB	NMOC	LTV1	-1.72	1.05	0.1
non-UKB	NMOC	CDC25C	1.54	0.943	0.1
non-UKB	NMOC	VPS39	2.01	1.23	0.1
non-UKB	NMOC	ACTN2	2	1.23	0.1
non-UKB	NMOC	ATP5H	2	1.23	0.1
non-UKB	NMOC	DNTT	-1.16	0.713	0.1
non-UKB	NMOC	ZNF44	1.99	1.23	0.1
non-UKB	NMOC	MEFV	1.24	0.767	0.1
non-UKB	NMOC	TERF2IP	2	1.23	0.11
non-UKB	NMOC	RCC1	2	1.23	0.11
non-UKB	NMOC	MEN1	1.99	1.23	0.11
non-UKB	NMOC	DNAH17	1.09	0.674	0.11
non-UKB	NMOC	PHGDH	1.27	0.784	0.11
non-UKB	NMOC	KCNAB1	1.98	1.23	0.11
non-UKB	NMOC	RALGAPB	1.48	0.916	0.11
non-UKB	NMOC	ZNF345	1.08	0.668	0.11
non-UKB	NMOC	PTH2R	0.887	0.551	0.11
non-UKB	NMOC	ABHD12B	0.951	0.591	0.11
non-UKB	NMOC	ITGB2	1.98	1.23	0.11
non-UKB	NMOC	STT3A	0.984	0.611	0.11
non-UKB	NMOC	LRCH3	0.926	0.575	0.11
non-UKB	NMOC	ORM2	1.97	1.23	0.11
non-UKB	NMOC	ADRA2B	1.98	1.23	0.11
non-UKB	NMOC	SEMA4F	-1.2	0.745	0.11
non-UKB	NMOC	OR4K1	1.97	1.23	0.11
non-UKB	NMOC	AHSG	1.97	1.23	0.11
non-UKB	NMOC	GALNT6	1.97	1.23	0.11
non-UKB	NMOC	CHIT1	0.784	0.488	0.11
non-UKB	NMOC	CLDN23	1.97	1.23	0.11
non-UKB	NMOC	ASAH1	0.978	0.609	0.11
non-UKB	NMOC	TMEM106C	1.96	1.23	0.11
non-UKB	NMOC	G3BP1	1.97	1.23	0.11
non-UKB	NMOC	CCDC89	-1.35	0.847	0.11
non-UKB	NMOC	ZNF350	1.96	1.23	0.11
non-UKB	NMOC	HMCN1	0.867	0.543	0.11
non-UKB	NMOC	ITPRIPL1	1.47	0.923	0.11
non-UKB	NMOC	ZNF177	1.96	1.23	0.11
non-UKB	NMOC	TRAF5	1.96	1.23	0.11
non-UKB	NMOC	MSRB3	1.96	1.23	0.11
non-UKB	NMOC	ZNF816	1.16	0.727	0.11
non-UKB	NMOC	ACTL9	1.95	1.23	0.11
non-UKB	NMOC	C19ORF21	1.96	1.23	0.11
non-UKB	NMOC	ZKSCAN2	1.95	1.23	0.11
non-UKB	NMOC	FTSJD1	1.95	1.23	0.11
non-UKB	NMOC	POLG2	1.96	1.24	0.11
non-UKB	NMOC	TRPC3	1.96	1.23	0.11
non-UKB	NMOC	PEX5	1.95	1.23	0.11
non-UKB	NMOC	C1RL	1.49	0.943	0.11
non-UKB	NMOC	OBP2B	1.45	0.916	0.11
non-UKB	NMOC	PER3	1.02	0.646	0.11
non-UKB	NMOC	CEP41	1.47	0.934	0.11
non-UKB	NMOC	CD244	1.94	1.23	0.12
non-UKB	NMOC	NOX3	-1.79	1.14	0.12
non-UKB	NMOC	ZNF273	-1.68	1.07	0.12
non-UKB	NMOC	NUP107	1.12	0.712	0.12
non-UKB	NMOC	TRIM69	1.93	1.23	0.12
non-UKB	NMOC	WWP2	1.92	1.23	0.12
non-UKB	NMOC	GUCA2A	1.84	1.18	0.12
non-UKB	NMOC	RNF133	1.11	0.71	0.12
non-UKB	NMOC	UTS2R	1.28	0.82	0.12
non-UKB	NMOC	SLC35B3	1.42	0.915	0.12
non-UKB	NMOC	SLC25A18	1.27	0.819	0.12
non-UKB	NMOC	DONSON	1.27	0.818	0.12
non-UKB	NMOC	SETD4	-1.72	1.11	0.12
non-UKB	NMOC	HIST1H2BG	1.9	1.23	0.12
non-UKB	NMOC	EIF3K	1.29	0.833	0.12
non-UKB	NMOC	OR10G7	1.56	1.01	0.12
non-UKB	NMOC	TAS2R60	1.23	0.793	0.12
non-UKB	NMOC	LILRB4	-1.61	1.04	0.12
non-UKB	NMOC	ZIK1	1.9	1.23	0.12
non-UKB	NMOC	ANXA13	1.9	1.23	0.12
non-UKB	NMOC	ZNF613	1.89	1.23	0.12
non-UKB	NMOC	PYCR2	1.25	0.809	0.12
non-UKB	NMOC	PALLD	1.89	1.23	0.12
non-UKB	NMOC	MPL	-1.69	1.1	0.12
non-UKB	NMOC	ASPA	-1.74	1.13	0.12
non-UKB	NMOC	HIST1H4B	0.99	0.644	0.12
non-UKB	NMOC	GRB7	1.89	1.23	0.12
non-UKB	NMOC	PCDHB1	1.06	0.694	0.12
non-UKB	NMOC	PAFAH2	0.873	0.571	0.13
non-UKB	NMOC	ASB1	1.89	1.24	0.13
non-UKB	NMOC	PBK	1.81	1.18	0.13
non-UKB	NMOC	DOPEY2	1.03	0.673	0.13
non-UKB	NMOC	MED17	1.25	0.82	0.13
non-UKB	NMOC	PGBD1	-1.59	1.04	0.13
non-UKB	NMOC	AGER	0.781	0.512	0.13
non-UKB	NMOC	IRAK3	0.682	0.448	0.13
non-UKB	NMOC	C10ORF11	1.2	0.787	0.13
non-UKB	NMOC	MMAA	1.87	1.23	0.13
non-UKB	NMOC	PIK3C2A	1.87	1.23	0.13
non-UKB	NMOC	AOC3	1.02	0.673	0.13
non-UKB	NMOC	CGN	1.07	0.705	0.13
non-UKB	NMOC	CD300LG	1.83	1.21	0.13
non-UKB	NMOC	RAI14	1.86	1.23	0.13
non-UKB	NMOC	CAMK1	1.24	0.819	0.13
non-UKB	NMOC	PHYHD1	1.52	1	0.13
non-UKB	NMOC	LRRFIP2	1.24	0.818	0.13
non-UKB	NMOC	TCHHL1	0.693	0.458	0.13
non-UKB	NMOC	OR13J1	-1.71	1.13	0.13
non-UKB	NMOC	GPR137B	-1.6	1.06	0.13
non-UKB	NMOC	C20ORF118	1.87	1.24	0.13
non-UKB	NMOC	LRRC8C	1.86	1.23	0.13
non-UKB	NMOC	SCNM1	1.86	1.23	0.13
non-UKB	NMOC	FARS2	1.86	1.23	0.13
non-UKB	NMOC	KLHDC9	1.24	0.818	0.13
non-UKB	NMOC	ARRB2	1.85	1.23	0.13
non-UKB	NMOC	SPG20	1.02	0.672	0.13
non-UKB	NMOC	FMO3	-1.56	1.03	0.13
non-UKB	NMOC	STX16	1.89	1.25	0.13
non-UKB	NMOC	INTS7	1.86	1.23	0.13
non-UKB	NMOC	MSH6	0.796	0.527	0.13
non-UKB	NMOC	GIT2	1.85	1.23	0.13
non-UKB	NMOC	ACSBG1	1.85	1.23	0.13
non-UKB	NMOC	OR1S2	1.41	0.934	0.13
non-UKB	NMOC	DIAPH2	1.86	1.23	0.13
non-UKB	NMOC	NRSN1	1.41	0.933	0.13
non-UKB	NMOC	PDCD2L	1.23	0.819	0.13
non-UKB	NMOC	ANXA7	1.84	1.23	0.13
non-UKB	NMOC	PROZ	-1.7	1.13	0.13
non-UKB	NMOC	OGDHL	1.84	1.23	0.13
non-UKB	NMOC	GP2	1.23	0.82	0.13
non-UKB	NMOC	PAPSS2	1.84	1.23	0.13
non-UKB	NMOC	PCCA	1.83	1.23	0.13
non-UKB	NMOC	LARS	1.24	0.831	0.13
non-UKB	NMOC	MGAT5B	1.83	1.23	0.14
non-UKB	NMOC	LIX1	1.83	1.23	0.14
non-UKB	NMOC	CCDC81	0.992	0.664	0.14
non-UKB	NMOC	ENO1	1.83	1.23	0.14
non-UKB	NMOC	BTN3A2	1.2	0.803	0.14
non-UKB	NMOC	ZNF566	1.83	1.23	0.14
non-UKB	NMOC	ACOXL	0.872	0.586	0.14
non-UKB	NMOC	GART	1.82	1.23	0.14
non-UKB	NMOC	HDAC6	1.01	0.68	0.14
non-UKB	NMOC	OR4A15	1.03	0.69	0.14
non-UKB	NMOC	C16ORF73	1.22	0.822	0.14
non-UKB	NMOC	FAHD1	1.22	0.822	0.14
non-UKB	NMOC	CHGB	1.21	0.818	0.14
non-UKB	NMOC	SLC44A4	1	0.675	0.14
non-UKB	NMOC	MPZL2	0.817	0.551	0.14
non-UKB	NMOC	TAS2R7	1.03	0.695	0.14
non-UKB	NMOC	P2RX6	1.21	0.819	0.14
non-UKB	NMOC	SPATA16	2.09	1.41	0.14
non-UKB	NMOC	STAC3	1.81	1.23	0.14
non-UKB	NMOC	PET112	1.82	1.23	0.14
non-UKB	NMOC	DCAF11	1.81	1.23	0.14
non-UKB	NMOC	DAB2	1.81	1.23	0.14
non-UKB	NMOC	HSPA13	1.82	1.23	0.14
non-UKB	NMOC	SLC10A1	1.21	0.818	0.14
non-UKB	NMOC	ENOSF1	0.822	0.558	0.14
non-UKB	NMOC	MYL2	1.8	1.23	0.14
non-UKB	NMOC	BTBD16	1.2	0.819	0.14
non-UKB	NMOC	KCNAB3	1.39	0.948	0.14
non-UKB	NMOC	RNASE2	0.99	0.675	0.14
non-UKB	NMOC	NXF3	1.8	1.23	0.14
non-UKB	NMOC	ATP6V0A4	1.2	0.82	0.14
non-UKB	NMOC	OGG1	2.13	1.45	0.14
non-UKB	NMOC	ABHD3	1.8	1.23	0.14
non-UKB	NMOC	FGL1	1.2	0.818	0.14
non-UKB	NMOC	EXOC2	1.05	0.717	0.14
non-UKB	NMOC	IL8	1.05	0.72	0.14
non-UKB	NMOC	ABCB1	1.38	0.943	0.14
non-UKB	NMOC	EXOC1	1.79	1.23	0.14
non-UKB	NMOC	ZNF438	-1.54	1.05	0.14
non-UKB	NMOC	PLAC1L	1.2	0.822	0.14
non-UKB	NMOC	LRGUK	1.06	0.724	0.14
non-UKB	NMOC	RNF20	1.15	0.791	0.14
non-UKB	NMOC	ZNF620	1.79	1.23	0.15
non-UKB	NMOC	CA12	-1.51	1.04	0.15
non-UKB	NMOC	NPNT	1.79	1.23	0.15
non-UKB	NMOC	WDR59	1.78	1.23	0.15
non-UKB	NMOC	CCDC68	1.79	1.23	0.15
non-UKB	NMOC	TCF12	1.8	1.24	0.15
non-UKB	NMOC	ATIC	-1.15	0.792	0.15
non-UKB	NMOC	XKR9	-1.1	0.763	0.15
non-UKB	NMOC	FTSJD2	1.78	1.23	0.15
non-UKB	NMOC	CD300C	1.51	1.05	0.15
non-UKB	NMOC	XRCC1	1.19	0.82	0.15
non-UKB	NMOC	CYP4F2	-1.63	1.13	0.15
non-UKB	NMOC	MKI67IP	0.745	0.516	0.15
non-UKB	NMOC	PDIA5	1.78	1.23	0.15
non-UKB	NMOC	TMEM2	1.18	0.821	0.15
non-UKB	NMOC	CES2	0.943	0.654	0.15
non-UKB	NMOC	TMPRSS11D	0.748	0.519	0.15
non-UKB	NMOC	NEK11	1.18	0.819	0.15
non-UKB	NMOC	GPR87	0.935	0.651	0.15
non-UKB	NMOC	BCAR3	1.18	0.825	0.15
non-UKB	NMOC	MCHR1	1.77	1.24	0.15
non-UKB	NMOC	TK2	1.79	1.25	0.15
non-UKB	NMOC	FARSB	1.44	1	0.15
non-UKB	NMOC	CD160	1.76	1.23	0.15
non-UKB	NMOC	PIK3C2B	1.17	0.819	0.15
non-UKB	NMOC	PSMD5	1.75	1.23	0.15
non-UKB	NMOC	FLRT3	1.76	1.23	0.15
non-UKB	NMOC	COG5	1.17	0.822	0.15
non-UKB	NMOC	TTLL3	1.75	1.23	0.15
non-UKB	NMOC	SEPSECS	1.77	1.25	0.15
non-UKB	NMOC	EPHA1	0.971	0.682	0.15
non-UKB	NMOC	GRM6	1.77	1.24	0.15
non-UKB	NMOC	C12ORF65	0.959	0.675	0.16
non-UKB	NMOC	PRKD1	1.16	0.819	0.16
non-UKB	NMOC	CORIN	-0.825	0.58	0.16
non-UKB	NMOC	TACR1	1.74	1.23	0.16
non-UKB	NMOC	TP53	1.75	1.23	0.16
non-UKB	NMOC	ADAMTS17	0.964	0.68	0.16
non-UKB	NMOC	C2ORF57	1.29	0.912	0.16
non-UKB	NMOC	CEP89	0.809	0.571	0.16
non-UKB	NMOC	TNRC6A	1.74	1.23	0.16
non-UKB	NMOC	AMPD1	0.75	0.53	0.16
non-UKB	NMOC	DENND2D	0.916	0.648	0.16
non-UKB	NMOC	DYRK3	1.16	0.82	0.16
non-UKB	NMOC	DGAT2	-1.46	1.03	0.16
non-UKB	NMOC	SLC22A16	-1.46	1.04	0.16
non-UKB	NMOC	TMPRSS15	-1.5	1.06	0.16
non-UKB	NMOC	IZUMO1	1.73	1.23	0.16
non-UKB	NMOC	GHRHR	1.02	0.727	0.16
non-UKB	NMOC	RAG1	0.907	0.649	0.16
non-UKB	NMOC	F11	-1.04	0.747	0.16
non-UKB	NMOC	C5ORF45	0.818	0.586	0.16
non-UKB	NMOC	UBA7	-1.48	1.06	0.16
non-UKB	NMOC	MAP3K15	1.14	0.818	0.16
non-UKB	NMOC	ZNF792	1.66	1.19	0.16
non-UKB	NMOC	C11ORF65	1.09	0.78	0.16
non-UKB	NMOC	SIGLEC9	1.12	0.801	0.16
non-UKB	NMOC	YSK4	-1.46	1.05	0.16
non-UKB	NMOC	RFC4	-1.48	1.06	0.16
non-UKB	NMOC	CEP192	1.14	0.822	0.16
non-UKB	NMOC	LIMA1	1.32	0.952	0.16
non-UKB	NMOC	DHRS7B	1.68	1.21	0.16
non-UKB	NMOC	TGM7	2.07	1.49	0.17
non-UKB	NMOC	CNTROB	-1.44	1.04	0.17
non-UKB	NMOC	GCOM1	1.71	1.23	0.17
non-UKB	NMOC	ADAM12	1.31	0.945	0.17
non-UKB	NMOC	MUC17	0.466	0.336	0.17
non-UKB	NMOC	MOCS1	1.7	1.23	0.17
non-UKB	NMOC	CPA1	-1.49	1.08	0.17
non-UKB	NMOC	ACACB	-0.776	0.562	0.17
non-UKB	NMOC	EVC2	-1.44	1.04	0.17
non-UKB	NMOC	OR2T11	0.791	0.573	0.17
non-UKB	NMOC	OR5D16	1.3	0.94	0.17
non-UKB	NMOC	GLB1L	1.69	1.23	0.17
non-UKB	NMOC	SMC5	1.38	1	0.17
non-UKB	NMOC	FANCE	1.38	1	0.17
non-UKB	NMOC	NXF1	1.38	1	0.17
non-UKB	NMOC	TNN	1.02	0.738	0.17
non-UKB	NMOC	TNFRSF10B	1.13	0.822	0.17
non-UKB	NMOC	DNAJC5B	0.996	0.725	0.17
non-UKB	NMOC	GPA33	1.68	1.23	0.17
non-UKB	NMOC	ATP8B1	1.69	1.23	0.17
non-UKB	NMOC	C20ORF26	0.662	0.483	0.17
non-UKB	NMOC	ERCC2	0.807	0.589	0.17
non-UKB	NMOC	SYNE2	-1.46	1.07	0.17
non-UKB	NMOC	SPZ1	1.05	0.767	0.17
non-UKB	NMOC	SNX31	1.16	0.849	0.17
non-UKB	NMOC	ANKRD56	1.12	0.82	0.17
non-UKB	NMOC	ZNF80	0.813	0.596	0.17
non-UKB	NMOC	HPS1	1.37	1	0.17
non-UKB	NMOC	ZMPSTE24	0.994	0.73	0.17
non-UKB	NMOC	CYP3A7	1.68	1.24	0.17
non-UKB	NMOC	OR10W1	0.881	0.648	0.17
non-UKB	NMOC	MYL7	1.69	1.24	0.17
non-UKB	NMOC	LRRC8A	1.67	1.23	0.17
non-UKB	NMOC	TRPV5	1.12	0.825	0.17
non-UKB	NMOC	RBM19	1.01	0.742	0.17
non-UKB	NMOC	CPXM2	1.11	0.821	0.17
non-UKB	NMOC	CYP4B1	0.885	0.652	0.17
non-UKB	NMOC	C12ORF24	1.13	0.831	0.18
non-UKB	NMOC	PENK	-1.54	1.13	0.18
non-UKB	NMOC	GPR1	1.11	0.822	0.18
non-UKB	NMOC	C5ORF25	1.67	1.23	0.18
non-UKB	NMOC	ACSM5	0.881	0.651	0.18
non-UKB	NMOC	CIITA	1.66	1.23	0.18
non-UKB	NMOC	MYH6	1.29	0.956	0.18
non-UKB	NMOC	RNPEP	1.35	1	0.18
non-UKB	NMOC	CD163L1	-0.855	0.634	0.18
non-UKB	NMOC	KIAA1377	1.35	1	0.18
non-UKB	NMOC	SYTL2	1.11	0.826	0.18
non-UKB	NMOC	TMEM38A	1.67	1.24	0.18
non-UKB	NMOC	SENP2	1.35	1	0.18
non-UKB	NMOC	DUXA	-1.17	0.866	0.18
non-UKB	NMOC	SIGLEC1	-1.41	1.05	0.18
non-UKB	NMOC	NBPF3	1.34	1	0.18
non-UKB	NMOC	AMT	1.67	1.25	0.18
non-UKB	NMOC	MORC1	1.1	0.818	0.18
non-UKB	NMOC	DSC3	0.869	0.649	0.18
non-UKB	NMOC	GANAB	1.34	1	0.18
non-UKB	NMOC	OR5R1	1.65	1.23	0.18
non-UKB	NMOC	NCAPD2	-0.734	0.55	0.18
non-UKB	NMOC	HYOU1	1.67	1.25	0.18
non-UKB	NMOC	RRH	0.948	0.711	0.18
non-UKB	NMOC	CHRNA6	0.863	0.649	0.18
non-UKB	NMOC	NRAP	0.65	0.489	0.18
non-UKB	NMOC	CRIPAK	0.418	0.315	0.18
non-UKB	NMOC	IQGAP2	-0.857	0.646	0.18
non-UKB	NMOC	SLCO1B3	-1.48	1.12	0.19
non-UKB	NMOC	CTH	1.02	0.768	0.19
non-UKB	NMOC	TAS1R1	-1.43	1.08	0.19
non-UKB	NMOC	CAST	1.33	1	0.19
non-UKB	NMOC	IL17RB	-1.11	0.839	0.19
non-UKB	NMOC	PCDHGA2	1.01	0.767	0.19
non-UKB	NMOC	RDH12	1.32	1	0.19
non-UKB	NMOC	PTGR2	1.32	1	0.19
non-UKB	NMOC	ELOVL7	0.786	0.596	0.19
non-UKB	NMOC	NGDN	1.32	1	0.19
non-UKB	NMOC	MRPL46	1.67	1.27	0.19
non-UKB	NMOC	LRTM1	-1.16	0.878	0.19
non-UKB	NMOC	ITSN2	1.14	0.866	0.19
non-UKB	NMOC	EMR3	-1.36	1.04	0.19
non-UKB	NMOC	ADCY7	-1.37	1.04	0.19
non-UKB	NMOC	GBP1	-1.36	1.04	0.19
non-UKB	NMOC	UGT1A5	0.866	0.66	0.19
non-UKB	NMOC	TTC22	1.64	1.25	0.19
non-UKB	NMOC	C2	1.26	0.966	0.19
non-UKB	NMOC	TMEM81	1.31	1	0.19
non-UKB	NMOC	SNX32	0.815	0.625	0.19
non-UKB	NMOC	SEC23A	1.64	1.25	0.19
non-UKB	NMOC	NPBWR1	1.23	0.944	0.19
non-UKB	NMOC	CNKSR1	-0.986	0.757	0.19
non-UKB	NMOC	CATSPER2	1.07	0.822	0.19
non-UKB	NMOC	FAM194A	0.708	0.544	0.19
non-UKB	NMOC	ABCA12	-1.35	1.04	0.19
non-UKB	NMOC	CHDH	1.31	1.01	0.19
non-UKB	NMOC	DENND1B	1.64	1.26	0.19
non-UKB	NMOC	ZNF69	1.06	0.82	0.19
non-UKB	NMOC	CPA3	-0.941	0.726	0.19
non-UKB	NMOC	C6ORF130	1.31	1.01	0.19
non-UKB	NMOC	CAPNS1	1.3	1	0.2
non-UKB	NMOC	STON1	0.747	0.577	0.2
non-UKB	NMOC	ACSM1	-1.35	1.04	0.2
non-UKB	NMOC	SPAG5	0.729	0.563	0.2
non-UKB	NMOC	SCARB1	1.65	1.28	0.2
non-UKB	NMOC	CCDC96	1.06	0.823	0.2
non-UKB	NMOC	FAM65C	0.989	0.766	0.2
non-UKB	NMOC	C1ORF9	1.3	1	0.2
non-UKB	NMOC	ZP1	1.31	1.02	0.2
non-UKB	NMOC	TPH1	-1.36	1.05	0.2
non-UKB	NMOC	OTOGL	1.62	1.26	0.2
non-UKB	NMOC	WDR63	0.745	0.578	0.2
non-UKB	NMOC	EGFL6	1.61	1.25	0.2
non-UKB	NMOC	MCTP2	0.726	0.564	0.2
non-UKB	NMOC	IFIT1	0.956	0.744	0.2
non-UKB	NMOC	GLI1	1.29	1.01	0.2
non-UKB	NMOC	ZNF551	1.29	1	0.2
non-UKB	NMOC	HTR2B	1.29	1.01	0.2
non-UKB	NMOC	SPG7	0.952	0.742	0.2
non-UKB	NMOC	SDCCAG8	1.05	0.822	0.2
non-UKB	NMOC	WDR5B	-0.797	0.623	0.2
non-UKB	NMOC	TNS4	0.83	0.649	0.2
non-UKB	NMOC	C17ORF100	0.813	0.637	0.2
non-UKB	NMOC	WDR16	1.29	1.01	0.2
non-UKB	NMOC	ADCY10	0.674	0.529	0.2
non-UKB	NMOC	ACSM2B	0.809	0.635	0.2
non-UKB	NMOC	BNIP1	0.866	0.68	0.2
non-UKB	NMOC	LDLRAD1	1.11	0.873	0.2
non-UKB	NMOC	MAPKAPK2	1.16	0.916	0.2
non-UKB	NMOC	GJA9	1.27	1	0.2
non-UKB	NMOC	ARHGEF10	1.18	0.931	0.2
non-UKB	NMOC	DMXL1	-1.36	1.07	0.2
non-UKB	NMOC	ATG4C	0.666	0.525	0.2
non-UKB	NMOC	DBI	1.27	1.01	0.21
non-UKB	NMOC	ZNF14	-1.36	1.08	0.21
non-UKB	NMOC	SPATA5	1.27	1	0.21
non-UKB	NMOC	C3ORF20	-0.948	0.749	0.21
non-UKB	NMOC	ZNF774	0.971	0.768	0.21
non-UKB	NMOC	NAT8	1.59	1.26	0.21
non-UKB	NMOC	CA14	1.27	1	0.21
non-UKB	NMOC	UBAC1	1.56	1.24	0.21
non-UKB	NMOC	PDE6A	-1.31	1.04	0.21
non-UKB	NMOC	FAH	-0.804	0.637	0.21
non-UKB	NMOC	CLEC6A	0.945	0.749	0.21
non-UKB	NMOC	DOPEY1	1.26	1	0.21
non-UKB	NMOC	MKI67	0.971	0.77	0.21
non-UKB	NMOC	TRUB2	1.63	1.29	0.21
non-UKB	NMOC	TET2	1.26	1	0.21
non-UKB	NMOC	DMXL2	1.26	1	0.21
non-UKB	NMOC	DEPTOR	0.821	0.652	0.21
non-UKB	NMOC	TTN	0.869	0.691	0.21
non-UKB	NMOC	ARAF	1	0.797	0.21
non-UKB	NMOC	ESRP2	1.26	1	0.21
non-UKB	NMOC	DPP4	0.817	0.65	0.21
non-UKB	NMOC	NBAS	-1.31	1.04	0.21
non-UKB	NMOC	ASB2	1.26	1	0.21
non-UKB	NMOC	FSCN3	-1.3	1.04	0.21
non-UKB	NMOC	NES	1.26	1	0.21
non-UKB	NMOC	PKP4	1.04	0.827	0.21
non-UKB	NMOC	NDUFA10	1.26	1	0.21
non-UKB	NMOC	SULT1C4	1.26	1.01	0.21
non-UKB	NMOC	RARS	0.924	0.739	0.21
non-UKB	NMOC	VIP	1.55	1.24	0.21
non-UKB	NMOC	TLE6	1.25	1	0.21
non-UKB	NMOC	MLH1	1.9	1.53	0.21
non-UKB	NMOC	URB2	1.26	1.01	0.21
non-UKB	NMOC	OR1J2	0.956	0.768	0.21
non-UKB	NMOC	DGAT2L6	0.953	0.766	0.21
non-UKB	NMOC	OR6B1	-1.31	1.06	0.21
non-UKB	NMOC	STEAP1B	-1.29	1.04	0.21
non-UKB	NMOC	SYN3	1.54	1.24	0.22
non-UKB	NMOC	PARK7	1.24	1	0.22
non-UKB	NMOC	ABCC9	0.704	0.57	0.22
non-UKB	NMOC	CFHR5	-1.3	1.06	0.22
non-UKB	NMOC	OPTN	1.24	1.01	0.22
non-UKB	NMOC	STBD1	-0.751	0.609	0.22
non-UKB	NMOC	SPIRE2	1.24	1	0.22
non-UKB	NMOC	TMEM19	-1.34	1.08	0.22
non-UKB	NMOC	FASTKD5	1.25	1.01	0.22
non-UKB	NMOC	TADA2A	1.23	1	0.22
non-UKB	NMOC	CLCN1	0.53	0.43	0.22
non-UKB	NMOC	TSPEAR	1.24	1	0.22
non-UKB	NMOC	AADACL2	0.943	0.767	0.22
non-UKB	NMOC	ZW10	1.58	1.29	0.22
non-UKB	NMOC	OR2A14	-1.37	1.11	0.22
non-UKB	NMOC	EP300	1.23	1	0.22
non-UKB	NMOC	CD1B	1.23	1	0.22
non-UKB	NMOC	TEX101	1.57	1.28	0.22
non-UKB	NMOC	CCNB2	0.771	0.63	0.22
non-UKB	NMOC	UGGT1	1.61	1.31	0.22
non-UKB	NMOC	C1ORF114	0.94	0.769	0.22
non-UKB	NMOC	BARD1	1.22	1	0.22
non-UKB	NMOC	OR2T27	0.707	0.579	0.22
non-UKB	NMOC	MYH2	0.791	0.648	0.22
non-UKB	NMOC	WFDC1	1.22	1	0.22
non-UKB	NMOC	KPNA5	1.86	1.53	0.22
non-UKB	NMOC	TRHR	1.52	1.25	0.22
non-UKB	NMOC	HOXA6	1.22	1	0.22
non-UKB	NMOC	ABCB6	1.04	0.853	0.22
non-UKB	NMOC	OR4Q3	1.75	1.44	0.22
non-UKB	NMOC	TXNIP	1.22	1.01	0.22
non-UKB	NMOC	FAM45A	1.55	1.28	0.22
non-UKB	NMOC	RECQL	0.658	0.541	0.22
non-UKB	NMOC	LRRC42	0.811	0.667	0.22
non-UKB	NMOC	CD1C	-1.31	1.08	0.22
non-UKB	NMOC	SFXN2	1.23	1.01	0.22
non-UKB	NMOC	AGR3	-1.27	1.04	0.22
non-UKB	NMOC	ZNF432	1.22	1	0.22
non-UKB	NMOC	AP4E1	1.22	1.01	0.22
non-UKB	NMOC	NLRP8	0.703	0.58	0.23
non-UKB	NMOC	KLHL34	1.21	1	0.23
non-UKB	NMOC	SLC14A2	0.768	0.633	0.23
non-UKB	NMOC	TRAK2	-1.27	1.05	0.23
non-UKB	NMOC	GLRA1	1.21	1	0.23
non-UKB	NMOC	HUWE1	1.23	1.02	0.23
non-UKB	NMOC	IMPG1	-1.27	1.05	0.23
non-UKB	NMOC	RNASE8	1.79	1.48	0.23
non-UKB	NMOC	HIST4H4	-1.44	1.19	0.23
non-UKB	NMOC	OR8K3	0.934	0.774	0.23
non-UKB	NMOC	IL17F	1.52	1.26	0.23
non-UKB	NMOC	IL20	0.673	0.559	0.23
non-UKB	NMOC	DNAH2	0.446	0.371	0.23
non-UKB	NMOC	KIAA0922	1.81	1.5	0.23
non-UKB	NMOC	RAPGEF6	1.56	1.3	0.23
non-UKB	NMOC	NCAPG	-1.32	1.1	0.23
non-UKB	NMOC	SLCO1B7	1.21	1.01	0.23
non-UKB	NMOC	GK2	-1.32	1.1	0.23
non-UKB	NMOC	CCDC42	1.2	1	0.23
non-UKB	NMOC	ASB8	0.922	0.77	0.23
non-UKB	NMOC	RBM43	1.53	1.27	0.23
non-UKB	NMOC	QRICH2	-1.3	1.08	0.23
non-UKB	NMOC	DNAAF1	1.14	0.954	0.23
non-UKB	NMOC	MFSD6L	0.915	0.765	0.23
non-UKB	NMOC	RAD54L	-1.3	1.09	0.23
non-UKB	NMOC	CCDC127	1.2	1	0.23
non-UKB	NMOC	PIP5K1A	1.56	1.3	0.23
non-UKB	NMOC	TBCK	0.915	0.766	0.23
non-UKB	NMOC	ANKRD43	1.2	1	0.23
non-UKB	NMOC	RAD9B	1.1	0.923	0.23
non-UKB	NMOC	COQ5	1.19	1	0.23
non-UKB	NMOC	ZBTB40	1.52	1.27	0.23
non-UKB	NMOC	INSIG1	1.2	1.01	0.23
non-UKB	NMOC	LDB3	1.53	1.28	0.23
non-UKB	NMOC	LTBP1	1.2	1.01	0.23
non-UKB	NMOC	HBD	1.11	0.93	0.23
non-UKB	NMOC	PSORS1C1	1.01	0.851	0.23
non-UKB	NMOC	ADRBK2	1.02	0.862	0.23
non-UKB	NMOC	LRMP	0.87	0.733	0.24
non-UKB	NMOC	CCDC147	0.719	0.606	0.24
non-UKB	NMOC	HEATR2	1.19	1.01	0.24
non-UKB	NMOC	NID2	-1.24	1.05	0.24
non-UKB	NMOC	RERGL	1.22	1.03	0.24
non-UKB	NMOC	NEK9	0.522	0.442	0.24
non-UKB	NMOC	CSAD	-1.23	1.05	0.24
non-UKB	NMOC	SIRPD	1.49	1.26	0.24
non-UKB	NMOC	GGCX	1.19	1	0.24
non-UKB	NMOC	TAS2R30	1.18	1	0.24
non-UKB	NMOC	ZNF599	1.11	0.94	0.24
non-UKB	NMOC	ZNF180	0.94	0.798	0.24
non-UKB	NMOC	TEX14	-0.885	0.752	0.24
non-UKB	NMOC	SLC25A32	1.52	1.29	0.24
non-UKB	NMOC	CCBL2	0.62	0.528	0.24
non-UKB	NMOC	ZCCHC13	1.84	1.57	0.24
non-UKB	NMOC	EXPH5	-1.22	1.04	0.24
non-UKB	NMOC	TXNDC8	1.18	1.01	0.24
non-UKB	NMOC	DDX10	1.17	1	0.24
non-UKB	NMOC	SPR	1.18	1.01	0.24
non-UKB	NMOC	MED26	1.47	1.26	0.24
non-UKB	NMOC	PAPLN	0.986	0.847	0.24
non-UKB	NMOC	VCL	1.17	1	0.25
non-UKB	NMOC	OR4D1	1.28	1.1	0.25
non-UKB	NMOC	CTTNBP2	1.17	1.01	0.25
non-UKB	NMOC	LCT	1.16	1	0.25
non-UKB	NMOC	TEX2	1.16	1	0.25
non-UKB	NMOC	DHTKD1	0.675	0.581	0.25
non-UKB	NMOC	MMP20	1.45	1.25	0.25
non-UKB	NMOC	HIST1H4D	1.64	1.42	0.25
non-UKB	NMOC	ABHD1	-1.26	1.08	0.25
non-UKB	NMOC	RFPL4B	1.16	1	0.25
non-UKB	NMOC	C4BPA	0.887	0.766	0.25
non-UKB	NMOC	PRKCSH	1.47	1.27	0.25
non-UKB	NMOC	PARP4	0.749	0.647	0.25
non-UKB	NMOC	PEX7	-1.21	1.05	0.25
non-UKB	NMOC	CTSH	1.45	1.26	0.25
non-UKB	NMOC	CCDC99	0.751	0.65	0.25
non-UKB	NMOC	PLIN3	1.48	1.28	0.25
non-UKB	NMOC	PON1	0.894	0.774	0.25
non-UKB	NMOC	TSTD2	0.665	0.576	0.25
non-UKB	NMOC	SCTR	1.48	1.28	0.25
non-UKB	NMOC	MRRF	0.988	0.857	0.25
non-UKB	NMOC	SLC35B2	1.49	1.29	0.25
non-UKB	NMOC	SLC7A2	1.51	1.31	0.25
non-UKB	NMOC	HHATL	-1.25	1.08	0.25
non-UKB	NMOC	DNAJC21	1.16	1	0.25
non-UKB	NMOC	C20ORF96	1.16	1.01	0.25
non-UKB	NMOC	DNAJB7	1.76	1.53	0.25
non-UKB	NMOC	TMEM126B	-1.31	1.14	0.25
non-UKB	NMOC	CACNA1S	-1.28	1.11	0.25
non-UKB	NMOC	LMO7	0.546	0.476	0.25
non-UKB	NMOC	HABP2	0.748	0.651	0.25
non-UKB	NMOC	MASTL	1.15	1	0.25
non-UKB	NMOC	DHPS	0.799	0.697	0.25
non-UKB	NMOC	NQO1	-0.907	0.792	0.25
non-UKB	NMOC	SUPT3H	-1.2	1.05	0.25
non-UKB	NMOC	SLCO4C1	1.15	1	0.25
non-UKB	NMOC	SLC6A7	1.15	1	0.25
non-UKB	NMOC	C12ORF26	1.48	1.29	0.25
non-UKB	NMOC	LY86	1.14	1	0.25
non-UKB	NMOC	TRIM42	0.596	0.522	0.25
non-UKB	NMOC	PTGIS	1.49	1.3	0.25
non-UKB	NMOC	MFAP5	1.47	1.29	0.25
non-UKB	NMOC	SNAPC3	1.14	1	0.25
non-UKB	NMOC	OR8D4	0.845	0.742	0.25
non-UKB	NMOC	TMEM119	1.61	1.42	0.26
non-UKB	NMOC	LCE4A	-1.2	1.06	0.26
non-UKB	NMOC	IMPG2	1.47	1.29	0.26
non-UKB	NMOC	C1ORF100	1.14	1	0.26
non-UKB	NMOC	PRDM1	1.71	1.51	0.26
non-UKB	NMOC	UGT1A4	0.873	0.768	0.26
non-UKB	NMOC	ALG6	-1.31	1.15	0.26
non-UKB	NMOC	C5	0.777	0.684	0.26
non-UKB	NMOC	DMGDH	-0.752	0.662	0.26
non-UKB	NMOC	SMARCAL1	0.654	0.576	0.26
non-UKB	NMOC	TADA1	1.14	1	0.26
non-UKB	NMOC	CCDC102B	0.743	0.655	0.26
non-UKB	NMOC	ZNF549	-1.18	1.04	0.26
non-UKB	NMOC	KRT77	-1.27	1.13	0.26
non-UKB	NMOC	MTRF1	1.14	1	0.26
non-UKB	NMOC	ASNSD1	0.867	0.767	0.26
non-UKB	NMOC	SERPINB13	1.42	1.26	0.26
non-UKB	NMOC	ZNF420	1.14	1.01	0.26
non-UKB	NMOC	ALPK2	0.871	0.773	0.26
non-UKB	NMOC	PLAU	1.61	1.43	0.26
non-UKB	NMOC	MOK	1.13	1	0.26
non-UKB	NMOC	MLANA	1.23	1.1	0.26
non-UKB	NMOC	TM4SF20	1.46	1.29	0.26
non-UKB	NMOC	HARS2	0.705	0.628	0.26
non-UKB	NMOC	FBN3	0.829	0.739	0.26
non-UKB	NMOC	CDC7	1.13	1.01	0.26
non-UKB	NMOC	SLC26A10	0.639	0.57	0.26
non-UKB	NMOC	C9ORF174	-0.842	0.752	0.26
non-UKB	NMOC	ZNF77	0.729	0.652	0.26
non-UKB	NMOC	PPM1J	1.67	1.49	0.26
non-UKB	NMOC	NLRP10	1.32	1.18	0.26
non-UKB	NMOC	APITD1	1.12	1	0.26
non-UKB	NMOC	FZD6	1.12	1.01	0.26
non-UKB	NMOC	CDH3	1.15	1.03	0.26
non-UKB	NMOC	C1ORF87	-1.18	1.06	0.26
non-UKB	NMOC	UGT1A6	1.12	1.01	0.27
non-UKB	NMOC	UGT1A8	1.12	1.01	0.27
non-UKB	NMOC	C4ORF46	1.61	1.45	0.27
non-UKB	NMOC	CLEC4F	0.862	0.774	0.27
non-UKB	NMOC	SMYD4	-0.84	0.755	0.27
non-UKB	NMOC	TGS1	0.945	0.849	0.27
non-UKB	NMOC	TMEM116	1.12	1	0.27
non-UKB	NMOC	RBM15B	1.39	1.25	0.27
non-UKB	NMOC	MR1	1.58	1.42	0.27
non-UKB	NMOC	C14ORF135	0.699	0.629	0.27
non-UKB	NMOC	TAS2R10	-0.908	0.818	0.27
non-UKB	NMOC	EHBP1	-1.17	1.06	0.27
non-UKB	NMOC	ECD	0.699	0.631	0.27
non-UKB	NMOC	ZDHHC4	0.857	0.774	0.27
non-UKB	NMOC	LAD1	0.738	0.666	0.27
non-UKB	NMOC	TTLL5	0.721	0.65	0.27
non-UKB	NMOC	WWC1	1.39	1.25	0.27
non-UKB	NMOC	ERAP2	-0.7	0.633	0.27
non-UKB	NMOC	INHBE	-1.16	1.05	0.27
non-UKB	NMOC	KIF6	0.525	0.475	0.27
non-UKB	NMOC	ZNF280D	1.11	1	0.27
non-UKB	NMOC	ENTPD3	1.39	1.26	0.27
non-UKB	NMOC	GLDC	-1.16	1.05	0.27
non-UKB	NMOC	NECAB2	1.11	1.01	0.27
non-UKB	NMOC	KIF24	1.1	1	0.27
non-UKB	NMOC	CST4	1.1	1	0.27
non-UKB	NMOC	SERPINA4	-1.21	1.1	0.27
non-UKB	NMOC	ABCA10	0.403	0.368	0.27
non-UKB	NMOC	RAD50	-1.15	1.05	0.27
non-UKB	NMOC	GBA2	-1.22	1.11	0.27
non-UKB	NMOC	FCER2	1.11	1.01	0.27
non-UKB	NMOC	C2ORF3	0.841	0.768	0.27
non-UKB	NMOC	LGALS13	1.03	0.942	0.27
non-UKB	NMOC	C16ORF46	-1.32	1.21	0.27
non-UKB	NMOC	FUT10	0.918	0.84	0.27
non-UKB	NMOC	CRYZ	1.1	1	0.27
non-UKB	NMOC	CCDC27	-1.17	1.07	0.27
non-UKB	NMOC	ORC2	1.12	1.02	0.27
non-UKB	NMOC	CELA3A	-1.18	1.08	0.27
non-UKB	NMOC	ZNF556	0.909	0.833	0.28
non-UKB	NMOC	TRIM34	0.757	0.694	0.28
non-UKB	NMOC	SLC44A3	-1.21	1.11	0.28
non-UKB	NMOC	FAHD2B	1.54	1.41	0.28
non-UKB	NMOC	LECT1	1.4	1.28	0.28
non-UKB	NMOC	POLR3F	1.09	1	0.28
non-UKB	NMOC	CRISP1	1.12	1.03	0.28
non-UKB	NMOC	CHMP2B	-0.962	0.882	0.28
non-UKB	NMOC	ACSBG2	1.01	0.923	0.28
non-UKB	NMOC	TLR2	0.53	0.487	0.28
non-UKB	NMOC	GYG1	0.706	0.648	0.28
non-UKB	NMOC	PBX4	1.4	1.28	0.28
non-UKB	NMOC	AURKC	0.61	0.561	0.28
non-UKB	NMOC	OCLN	1.11	1.02	0.28
non-UKB	NMOC	OR4M2	0.678	0.623	0.28
non-UKB	NMOC	PRR11	0.771	0.71	0.28
non-UKB	NMOC	CAPS2	1.11	1.02	0.28
non-UKB	NMOC	GLIPR1	1.4	1.29	0.28
non-UKB	NMOC	UFSP1	1.09	1.01	0.28
non-UKB	NMOC	CD69	0.754	0.695	0.28
non-UKB	NMOC	CLSPN	1.02	0.943	0.28
non-UKB	NMOC	TRPV4	0.682	0.629	0.28
non-UKB	NMOC	ADAM23	1.42	1.31	0.28
non-UKB	NMOC	OR1F1	0.701	0.647	0.28
non-UKB	NMOC	IL16	-1.16	1.08	0.28
non-UKB	NMOC	SLC47A1	1.39	1.28	0.28
non-UKB	NMOC	DDX20	-1.13	1.05	0.28
non-UKB	NMOC	TTC23	0.793	0.733	0.28
non-UKB	NMOC	A1BG	-0.809	0.749	0.28
non-UKB	NMOC	COL7A1	1.1	1.02	0.28
non-UKB	NMOC	SMC6	1.1	1.02	0.28
non-UKB	NMOC	C8ORF34	-0.873	0.809	0.28
non-UKB	NMOC	LSG1	-1.14	1.06	0.28
non-UKB	NMOC	CTSC	1.08	1	0.28
non-UKB	NMOC	GLT25D2	1.52	1.42	0.28
non-UKB	NMOC	SLCO6A1	0.823	0.766	0.28
non-UKB	NMOC	CSF3R	-1.12	1.05	0.28
non-UKB	NMOC	KLHDC7A	1.08	1.01	0.28
non-UKB	NMOC	ZNF616	0.653	0.609	0.28
non-UKB	NMOC	SLC28A1	-1.12	1.05	0.28
non-UKB	NMOC	CCDC148	-0.825	0.77	0.28
non-UKB	NMOC	PRTFDC1	-1.16	1.08	0.28
non-UKB	NMOC	TIAM1	1.52	1.42	0.28
non-UKB	NMOC	EDEM1	0.7	0.654	0.29
non-UKB	NMOC	HBB	1.52	1.42	0.29
non-UKB	NMOC	TIGD6	1.09	1.02	0.29
non-UKB	NMOC	IRX6	1.53	1.43	0.29
non-UKB	NMOC	PTGR1	-0.81	0.759	0.29
non-UKB	NMOC	IQCH	-1.16	1.09	0.29
non-UKB	NMOC	CHD1L	0.646	0.606	0.29
non-UKB	NMOC	GTSE1	1.07	1	0.29
non-UKB	NMOC	IL5RA	-1.13	1.06	0.29
non-UKB	NMOC	ADAT1	1.07	1.01	0.29
non-UKB	NMOC	EFCAB6	-0.541	0.509	0.29
non-UKB	NMOC	UNC79	0.669	0.63	0.29
non-UKB	NMOC	DUS2L	1.5	1.41	0.29
non-UKB	NMOC	C9ORF156	-1.12	1.05	0.29
non-UKB	NMOC	MRPL17	1.38	1.3	0.29
non-UKB	NMOC	SELP	-0.799	0.754	0.29
non-UKB	NMOC	SELPLG	1.5	1.42	0.29
non-UKB	NMOC	LDHD	1.52	1.43	0.29
non-UKB	NMOC	TRIM6	-1.12	1.06	0.29
non-UKB	NMOC	ARHGAP24	1.5	1.42	0.29
non-UKB	NMOC	NWD1	0.665	0.629	0.29
non-UKB	NMOC	MASP2	0.728	0.689	0.29
non-UKB	NMOC	AKNAD1	-1.18	1.11	0.29
non-UKB	NMOC	PRSS12	0.591	0.561	0.29
non-UKB	NMOC	MMP13	1.07	1.02	0.29
non-UKB	NMOC	SLC17A3	0.962	0.915	0.29
non-UKB	NMOC	KRT33A	1.5	1.42	0.29
non-UKB	NMOC	UNC80	1.06	1.01	0.29
non-UKB	NMOC	PRDM4	1.06	1.01	0.29
non-UKB	NMOC	CCDC146	0.808	0.769	0.29
non-UKB	NMOC	LRRC39	-0.72	0.686	0.29
non-UKB	NMOC	AIMP1	1.05	1	0.29
non-UKB	NMOC	CNGA4	-1.1	1.05	0.29
non-UKB	NMOC	PCNX	0.883	0.842	0.29
non-UKB	NMOC	OR4K15	1.48	1.42	0.3
non-UKB	NMOC	PGM3	0.802	0.766	0.3
non-UKB	NMOC	C1ORF112	-1.1	1.05	0.3
non-UKB	NMOC	APOBEC3G	0.815	0.779	0.3
non-UKB	NMOC	OR10Z1	-1.14	1.09	0.3
non-UKB	NMOC	WDR96	-1.1	1.05	0.3
non-UKB	NMOC	PSG4	1.5	1.43	0.3
non-UKB	NMOC	SEMA3D	1.05	1	0.3
non-UKB	NMOC	XCR1	1.48	1.42	0.3
non-UKB	NMOC	MAN2B2	-1.12	1.07	0.3
non-UKB	NMOC	SLC25A13	-1.15	1.11	0.3
non-UKB	NMOC	RAD1	0.445	0.427	0.3
non-UKB	NMOC	BANK1	-1.19	1.15	0.3
non-UKB	NMOC	SLC27A3	0.551	0.529	0.3
non-UKB	NMOC	ASCC1	0.881	0.847	0.3
non-UKB	NMOC	KIF21A	0.955	0.919	0.3
non-UKB	NMOC	SLC25A25	-1.24	1.19	0.3
non-UKB	NMOC	STAP1	1.5	1.44	0.3
non-UKB	NMOC	RNF32	-1.16	1.12	0.3
non-UKB	NMOC	MTR	-1.15	1.11	0.3
non-UKB	NMOC	GOPC	1.05	1.01	0.3
non-UKB	NMOC	FCRL5	-1.13	1.1	0.3
non-UKB	NMOC	OR5K4	1.04	1.01	0.3
non-UKB	NMOC	METTL4	1.47	1.42	0.3
non-UKB	NMOC	DSN1	1.05	1.02	0.3
non-UKB	NMOC	TRIT1	-0.776	0.754	0.3
non-UKB	NMOC	DMP1	-0.895	0.87	0.3
non-UKB	NMOC	TACR3	0.754	0.734	0.3
non-UKB	NMOC	ATP6V0A2	0.793	0.771	0.3
non-UKB	NMOC	OAS1	0.844	0.821	0.3
non-UKB	NMOC	ENTPD7	0.727	0.708	0.3
non-UKB	NMOC	C6ORF222	0.677	0.66	0.3
non-UKB	NMOC	NT5C3	-1.12	1.09	0.3
non-UKB	NMOC	HRC	-1.2	1.17	0.3
non-UKB	NMOC	SYNGAP1	1.45	1.42	0.31
non-UKB	NMOC	SLC9A10	-1.07	1.05	0.31
non-UKB	NMOC	SGK3	1.45	1.42	0.31
non-UKB	NMOC	CES1	-1.15	1.12	0.31
non-UKB	NMOC	ZNF563	-1.07	1.05	0.31
non-UKB	NMOC	KIAA0141	-1.07	1.05	0.31
non-UKB	NMOC	SLC10A2	-1.09	1.07	0.31
non-UKB	NMOC	OR13H1	0.869	0.854	0.31
non-UKB	NMOC	NADSYN1	-1.07	1.05	0.31
non-UKB	NMOC	FBN1	1.44	1.42	0.31
non-UKB	NMOC	NOTCH2	1.02	1.01	0.31
non-UKB	NMOC	CCDC38	-0.635	0.625	0.31
non-UKB	NMOC	NEFH	1.44	1.41	0.31
non-UKB	NMOC	PFKFB4	1.28	1.26	0.31
non-UKB	NMOC	AIPL1	1.47	1.45	0.31
non-UKB	NMOC	FCRL1	1.04	1.03	0.31
non-UKB	NMOC	LOC650293	-1.19	1.18	0.31
non-UKB	NMOC	ABCB10	1.44	1.42	0.31
non-UKB	NMOC	SERPINB8	-1.19	1.18	0.31
non-UKB	NMOC	CHPT1	1.03	1.01	0.31
non-UKB	NMOC	TRIM37	1.43	1.41	0.31
non-UKB	NMOC	APOL3	1.03	1.02	0.31
non-UKB	NMOC	CDON	-1.07	1.06	0.31
non-UKB	NMOC	APOL5	-1.06	1.05	0.31
non-UKB	NMOC	OSMR	-0.802	0.795	0.31
non-UKB	NMOC	DPRX	-0.834	0.827	0.31
non-UKB	NMOC	GPR31	0.856	0.849	0.31
non-UKB	NMOC	OR52M1	-1.06	1.05	0.31
non-UKB	NMOC	PIGO	0.737	0.732	0.31
non-UKB	NMOC	MFN2	0.621	0.617	0.31
non-UKB	NMOC	LRRC30	0.92	0.915	0.31
non-UKB	NMOC	PHKA2	0.657	0.654	0.31
non-UKB	NMOC	GSTA1	1.03	1.02	0.31
non-UKB	NMOC	EFHB	-0.626	0.624	0.32
non-UKB	NMOC	MMRN1	-0.818	0.814	0.32
non-UKB	NMOC	KIAA0556	0.633	0.63	0.32
non-UKB	NMOC	OR13A1	1.43	1.42	0.32
non-UKB	NMOC	OR5H6	-1.05	1.05	0.32
non-UKB	NMOC	TOM1	0.932	0.929	0.32
non-UKB	NMOC	NRIP2	-1.06	1.06	0.32
non-UKB	NMOC	SLC22A14	-1.11	1.11	0.32
non-UKB	NMOC	TMEM62	0.735	0.734	0.32
non-UKB	NMOC	KIAA1324	0.734	0.734	0.32
non-UKB	NMOC	SLC26A4	-0.455	0.455	0.32
non-UKB	NMOC	PYGL	0.629	0.629	0.32
non-UKB	NMOC	LILRB1	1.41	1.42	0.32
non-UKB	NMOC	GPC5	0.916	0.917	0.32
non-UKB	NMOC	CENPF	0.629	0.63	0.32
non-UKB	NMOC	ADAMTS12	-1.1	1.1	0.32
non-UKB	NMOC	UGT2B10	0.904	0.905	0.32
non-UKB	NMOC	SLA2	1.41	1.41	0.32
non-UKB	NMOC	FAAH2	0.637	0.639	0.32
non-UKB	NMOC	LIFR	0.695	0.697	0.32
non-UKB	NMOC	SH2D1A	0.736	0.739	0.32
non-UKB	NMOC	FANCM	-0.756	0.759	0.32
non-UKB	NMOC	CD38	0.729	0.732	0.32
non-UKB	NMOC	CDC20B	0.625	0.627	0.32
non-UKB	NMOC	DENND2C	1.41	1.42	0.32
non-UKB	NMOC	ANGPTL6	-1.05	1.05	0.32
non-UKB	NMOC	RNF213	0.56	0.563	0.32
non-UKB	NMOC	NOP58	1.41	1.42	0.32
non-UKB	NMOC	PIWIL4	1.41	1.42	0.32
non-UKB	NMOC	VILL	-1.05	1.06	0.32
non-UKB	NMOC	LYZL2	-1.06	1.07	0.32
non-UKB	NMOC	KLB	1.4	1.41	0.32
non-UKB	NMOC	SMPD1	-1.17	1.18	0.32
non-UKB	NMOC	TECTA	0.783	0.79	0.32
non-UKB	NMOC	TREML1	1.66	1.68	0.32
non-UKB	NMOC	HRASLS2	1.4	1.42	0.32
non-UKB	NMOC	IFT122	1.4	1.42	0.32
non-UKB	NMOC	CHCHD6	1.03	1.04	0.32
non-UKB	NMOC	ZNF235	1.01	1.02	0.32
non-UKB	NMOC	RPUSD4	1.4	1.42	0.32
non-UKB	NMOC	C11ORF53	0.723	0.733	0.32
non-UKB	NMOC	TMCO2	0.953	0.968	0.32
non-UKB	NMOC	UNC5CL	-0.775	0.787	0.32
non-UKB	NMOC	XRCC4	0.9	0.916	0.33
non-UKB	NMOC	KRT37	1.39	1.42	0.33
non-UKB	NMOC	CCDC13	0.635	0.647	0.33
non-UKB	NMOC	DDX27	0.721	0.735	0.33
non-UKB	NMOC	ZNF561	1.39	1.42	0.33
non-UKB	NMOC	STX12	1.39	1.42	0.33
non-UKB	NMOC	PNLIPRP3	0.897	0.917	0.33
non-UKB	NMOC	NLRP9	-0.669	0.684	0.33
non-UKB	NMOC	BBS2	-1.03	1.06	0.33
non-UKB	NMOC	FANCF	0.897	0.918	0.33
non-UKB	NMOC	GYS2	0.609	0.624	0.33
non-UKB	NMOC	MYO6	0.723	0.741	0.33
non-UKB	NMOC	BEST3	-0.763	0.782	0.33
non-UKB	NMOC	NEK2	1.38	1.41	0.33
non-UKB	NMOC	IGSF5	0.715	0.734	0.33
non-UKB	NMOC	ZNF79	1	1.03	0.33
non-UKB	NMOC	LAMA4	0.598	0.614	0.33
non-UKB	NMOC	OR51B5	0.714	0.733	0.33
non-UKB	NMOC	PIKFYVE	1.38	1.42	0.33
non-UKB	NMOC	CST8	0.895	0.921	0.33
non-UKB	NMOC	ZNF670	1.38	1.42	0.33
non-UKB	NMOC	CDK15	0.557	0.574	0.33
non-UKB	NMOC	PSPH	1.37	1.42	0.33
non-UKB	NMOC	RPAIN	1.37	1.41	0.33
non-UKB	NMOC	SLCO5A1	0.888	0.915	0.33
non-UKB	NMOC	ZNF679	1.37	1.41	0.33
non-UKB	NMOC	ANUBL1	-1.02	1.06	0.33
non-UKB	NMOC	CLEC12B	1.37	1.42	0.33
non-UKB	NMOC	MCC	1.38	1.42	0.33
non-UKB	NMOC	CYP4V2	-1.08	1.12	0.33
non-UKB	NMOC	OR4D11	1.25	1.3	0.33
non-UKB	NMOC	RNF19A	1.38	1.42	0.33
non-UKB	NMOC	MESDC1	-1.02	1.06	0.33
non-UKB	NMOC	HIPK1	1.38	1.43	0.33
non-UKB	NMOC	CASC1	0.566	0.586	0.33
non-UKB	NMOC	SBF2	0.884	0.916	0.33
non-UKB	NMOC	TBCCD1	1.36	1.42	0.33
non-UKB	NMOC	HAO1	0.882	0.915	0.33
non-UKB	NMOC	SZT2	0.626	0.649	0.34
non-UKB	NMOC	RPP21	1.37	1.42	0.34
non-UKB	NMOC	KRT39	0.708	0.734	0.34
non-UKB	NMOC	ACOT12	-1.02	1.06	0.34
non-UKB	NMOC	C17ORF101	1.37	1.42	0.34
non-UKB	NMOC	CCDC141	-0.605	0.628	0.34
non-UKB	NMOC	SERGEF	0.619	0.643	0.34
non-UKB	NMOC	AKAP7	0.882	0.917	0.34
non-UKB	NMOC	WDR34	1.36	1.42	0.34
non-UKB	NMOC	PLEK2	1.36	1.42	0.34
non-UKB	NMOC	C1ORF168	0.415	0.433	0.34
non-UKB	NMOC	KDM1B	1.36	1.42	0.34
non-UKB	NMOC	SLC25A20	0.969	1.01	0.34
non-UKB	NMOC	ADAM7	0.523	0.546	0.34
non-UKB	NMOC	HACE1	0.701	0.732	0.34
non-UKB	NMOC	AQP8	1.02	1.06	0.34
non-UKB	NMOC	TDRD7	1.36	1.42	0.34
non-UKB	NMOC	VN1R2	-1	1.05	0.34
non-UKB	NMOC	ANGPTL2	1.35	1.41	0.34
non-UKB	NMOC	C17ORF80	0.768	0.803	0.34
non-UKB	NMOC	SNTG1	1.35	1.41	0.34
non-UKB	NMOC	ABCA8	-0.616	0.645	0.34
non-UKB	NMOC	AADAT	1.35	1.42	0.34
non-UKB	NMOC	PLA2G6	1.35	1.42	0.34
non-UKB	NMOC	BGLAP	-1.13	1.18	0.34
non-UKB	NMOC	MMP19	1.35	1.41	0.34
non-UKB	NMOC	LOH12CR1	0.983	1.03	0.34
non-UKB	NMOC	TPST1	1.35	1.42	0.34
non-UKB	NMOC	CD101	0.959	1.01	0.34
non-UKB	NMOC	CLCC1	-0.745	0.781	0.34
non-UKB	NMOC	PCDHGC3	1.35	1.41	0.34
non-UKB	NMOC	RANBP2	1.35	1.42	0.34
non-UKB	NMOC	OTOP1	1.36	1.42	0.34
non-UKB	NMOC	UNC5D	0.873	0.916	0.34
non-UKB	NMOC	NTS	1.35	1.42	0.34
non-UKB	NMOC	CSGALNACT2	1.35	1.42	0.34
non-UKB	NMOC	ZNF431	1.35	1.42	0.34
non-UKB	NMOC	CCL16	1.35	1.41	0.34
non-UKB	NMOC	PTPN21	1.35	1.41	0.34
non-UKB	NMOC	ZNF519	1.35	1.42	0.34
non-UKB	NMOC	TPRG1	0.541	0.569	0.34
non-UKB	NMOC	MYH8	-0.5	0.526	0.34
non-UKB	NMOC	LRRK2	-0.492	0.518	0.34
non-UKB	NMOC	PIPOX	0.867	0.914	0.34
non-UKB	NMOC	SPTLC1	0.969	1.02	0.34
non-UKB	NMOC	ACTL7B	1.34	1.42	0.34
non-UKB	NMOC	NIPSNAP3B	-1.1	1.16	0.34
non-UKB	NMOC	DNASE2B	1.34	1.42	0.34
non-UKB	NMOC	CDKN3	1.34	1.42	0.34
non-UKB	NMOC	AXDND1	-0.498	0.525	0.34
non-UKB	NMOC	MYCT1	0.867	0.914	0.34
non-UKB	NMOC	IL31RA	-0.743	0.784	0.34
non-UKB	NMOC	BROX	1.34	1.42	0.34
non-UKB	NMOC	AHSA2	0.507	0.535	0.34
non-UKB	NMOC	DLD	1.34	1.41	0.34
non-UKB	NMOC	ZNF615	0.595	0.629	0.34
non-UKB	NMOC	GPR128	-0.539	0.57	0.34
non-UKB	NMOC	DHX32	-1.03	1.09	0.34
non-UKB	NMOC	HIST1H2AA	1.34	1.42	0.34
non-UKB	NMOC	FCER1A	0.974	1.03	0.34
non-UKB	NMOC	NOL6	1.34	1.41	0.35
non-UKB	NMOC	CNTN1	1.34	1.42	0.35
non-UKB	NMOC	OR14A16	1.2	1.28	0.35
non-UKB	NMOC	HLCS	0.753	0.798	0.35
non-UKB	NMOC	CREBBP	1.34	1.42	0.35
non-UKB	NMOC	CSNK1A1L	1.34	1.42	0.35
non-UKB	NMOC	AFAP1L1	0.863	0.916	0.35
non-UKB	NMOC	PPHLN1	0.861	0.914	0.35
non-UKB	NMOC	PCDHGA1	1.33	1.41	0.35
non-UKB	NMOC	KDSR	1.34	1.42	0.35
non-UKB	NMOC	PROK2	-0.993	1.06	0.35
non-UKB	NMOC	PCDHGA12	1.33	1.41	0.35
non-UKB	NMOC	CDK5RAP1	0.519	0.553	0.35
non-UKB	NMOC	OR6C3	0.956	1.02	0.35
non-UKB	NMOC	VPS41	0.596	0.635	0.35
non-UKB	NMOC	C20ORF107	0.961	1.02	0.35
non-UKB	NMOC	ABCG4	1.33	1.41	0.35
non-UKB	NMOC	CLDN8	1.33	1.42	0.35
non-UKB	NMOC	TAS2R1	1.33	1.41	0.35
non-UKB	NMOC	NUPL2	-1.04	1.1	0.35
non-UKB	NMOC	GPR156	0.687	0.735	0.35
non-UKB	NMOC	FTSJ2	1.34	1.43	0.35
non-UKB	NMOC	NIPAL3	1.32	1.42	0.35
non-UKB	NMOC	LMAN1	1.18	1.26	0.35
non-UKB	NMOC	BRD8	1.33	1.42	0.35
non-UKB	NMOC	SRR	0.736	0.788	0.35
non-UKB	NMOC	CCDC60	-0.527	0.565	0.35
non-UKB	NMOC	SPAG6	1.32	1.42	0.35
non-UKB	NMOC	SLC25A1	1.32	1.42	0.35
non-UKB	NMOC	RBBP8	0.589	0.631	0.35
non-UKB	NMOC	ENPP1	1.32	1.42	0.35
non-UKB	NMOC	PSEN2	1.32	1.42	0.35
non-UKB	NMOC	IL1RL2	-0.995	1.07	0.35
non-UKB	NMOC	ZNF133	1.32	1.42	0.35
non-UKB	NMOC	FAM207A	1.32	1.42	0.35
non-UKB	NMOC	ZNF655	1.32	1.41	0.35
non-UKB	NMOC	TMEM87B	0.733	0.789	0.35
non-UKB	NMOC	TNFRSF1B	1.32	1.42	0.35
non-UKB	NMOC	PDP2	1.31	1.41	0.35
non-UKB	NMOC	UQCRB	1.31	1.42	0.35
non-UKB	NMOC	CLRN1	0.744	0.802	0.35
non-UKB	NMOC	MACC1	1.31	1.42	0.35
non-UKB	NMOC	ORC4	0.849	0.915	0.35
non-UKB	NMOC	ZNF45	0.973	1.05	0.35
non-UKB	NMOC	RMI1	1.31	1.41	0.35
non-UKB	NMOC	HIST1H4F	1.31	1.41	0.35
non-UKB	NMOC	MAP9	-1.07	1.16	0.35
non-UKB	NMOC	ATAD2	1.31	1.42	0.35
non-UKB	NMOC	AIM2	0.6	0.647	0.35
non-UKB	NMOC	MX1	0.666	0.719	0.35
non-UKB	NMOC	PCDHGC5	1.31	1.42	0.35
non-UKB	NMOC	DNAJC15	1.31	1.42	0.35
non-UKB	NMOC	OXA1L	1.31	1.42	0.35
non-UKB	NMOC	SEMA6C	-0.977	1.06	0.35
non-UKB	NMOC	ERI3	1.31	1.41	0.35
non-UKB	NMOC	ZNF230	1.33	1.44	0.36
non-UKB	NMOC	GJB7	-0.712	0.77	0.36
non-UKB	NMOC	CBLN3	1.31	1.42	0.36
non-UKB	NMOC	YBEY	1.31	1.41	0.36
non-UKB	NMOC	SCN4B	1.31	1.41	0.36
non-UKB	NMOC	KAT2B	1.31	1.42	0.36
non-UKB	NMOC	KIF5B	1.3	1.41	0.36
non-UKB	NMOC	MAGEE2	0.842	0.915	0.36
non-UKB	NMOC	PHYH	0.865	0.94	0.36
non-UKB	NMOC	GRM5	1.3	1.41	0.36
non-UKB	NMOC	OR8H1	1.3	1.41	0.36
non-UKB	NMOC	HIST1H4H	0.971	1.06	0.36
non-UKB	NMOC	ANGPT4	1.3	1.42	0.36
non-UKB	NMOC	TNNC2	1.3	1.42	0.36
non-UKB	NMOC	MFSD8	1.3	1.42	0.36
non-UKB	NMOC	ZNF582	-0.965	1.05	0.36
non-UKB	NMOC	TM4SF1	1.3	1.42	0.36
non-UKB	NMOC	PIGR	1.3	1.42	0.36
non-UKB	NMOC	SLC2A12	1.3	1.41	0.36
non-UKB	NMOC	DHX58	1.3	1.42	0.36
non-UKB	NMOC	SUGT1	1.3	1.42	0.36
non-UKB	NMOC	PPFIBP2	-0.698	0.761	0.36
non-UKB	NMOC	FOXJ2	1.3	1.41	0.36
non-UKB	NMOC	CAMSAP2	1.3	1.42	0.36
non-UKB	NMOC	ADCK3	1.14	1.24	0.36
non-UKB	NMOC	PLEKHF1	1.3	1.42	0.36
non-UKB	NMOC	SLC17A2	0.837	0.915	0.36
non-UKB	NMOC	PTTG1IP	1.29	1.42	0.36
non-UKB	NMOC	SLC7A13	0.536	0.587	0.36
non-UKB	NMOC	ZNF311	1.29	1.41	0.36
non-UKB	NMOC	TRNT1	0.58	0.635	0.36
non-UKB	NMOC	MAP4	1.29	1.41	0.36
non-UKB	NMOC	OTOF	-0.804	0.88	0.36
non-UKB	NMOC	ALOX12B	0.837	0.917	0.36
non-UKB	NMOC	EDAR	1.3	1.42	0.36
non-UKB	NMOC	OR2C1	1.29	1.42	0.36
non-UKB	NMOC	CEPT1	1.29	1.42	0.36
non-UKB	NMOC	NDUFC2	1.29	1.41	0.36
non-UKB	NMOC	C15ORF42	1.29	1.42	0.36
non-UKB	NMOC	MMS19	1.29	1.42	0.36
non-UKB	NMOC	SGCG	1.29	1.42	0.36
non-UKB	NMOC	ERBB3	0.835	0.916	0.36
non-UKB	NMOC	KCNS3	1.29	1.42	0.36
non-UKB	NMOC	BPIFB2	1.29	1.42	0.36
non-UKB	NMOC	ZNF224	0.666	0.732	0.36
non-UKB	NMOC	NCOA3	1.29	1.42	0.36
non-UKB	NMOC	SLC22A13	0.471	0.519	0.36
non-UKB	NMOC	C8ORF4	1.29	1.42	0.36
non-UKB	NMOC	TEDDM1	1.17	1.29	0.36
non-UKB	NMOC	PARP12	0.832	0.917	0.36
non-UKB	NMOC	POLE2	0.666	0.734	0.36
non-UKB	NMOC	WHSC1	1.28	1.41	0.37
non-UKB	NMOC	NEIL3	0.917	1.01	0.37
non-UKB	NMOC	CABIN1	-0.961	1.06	0.37
non-UKB	NMOC	RNASE3	0.829	0.916	0.37
non-UKB	NMOC	VRK3	0.677	0.748	0.37
non-UKB	NMOC	MPP5	1.28	1.42	0.37
non-UKB	NMOC	ITGA10	0.46	0.508	0.37
non-UKB	NMOC	SLC5A2	0.932	1.03	0.37
non-UKB	NMOC	INPPL1	1.28	1.41	0.37
non-UKB	NMOC	PCDHB10	1.28	1.41	0.37
non-UKB	NMOC	BTD	-0.568	0.629	0.37
non-UKB	NMOC	CCDC77	0.706	0.782	0.37
non-UKB	NMOC	GPR56	1.28	1.42	0.37
non-UKB	NMOC	ANGPTL7	-1.02	1.13	0.37
non-UKB	NMOC	C15ORF48	-0.959	1.06	0.37
non-UKB	NMOC	ASB5	0.828	0.918	0.37
non-UKB	NMOC	BLZF1	1.29	1.43	0.37
non-UKB	NMOC	SULT1C2	-1.01	1.12	0.37
non-UKB	NMOC	APTX	-0.695	0.771	0.37
non-UKB	NMOC	KCND2	-0.977	1.08	0.37
non-UKB	NMOC	B4GALNT1	0.709	0.786	0.37
non-UKB	NMOC	NEMF	0.906	1.01	0.37
non-UKB	NMOC	SHPK	-0.705	0.783	0.37
non-UKB	NMOC	EXO1	0.823	0.914	0.37
non-UKB	NMOC	BRWD1	1.29	1.43	0.37
non-UKB	NMOC	DRP2	1.27	1.42	0.37
non-UKB	NMOC	ENPP6	1.27	1.42	0.37
non-UKB	NMOC	HAUS8	1.27	1.42	0.37
non-UKB	NMOC	RFT1	0.552	0.614	0.37
non-UKB	NMOC	GC	1.27	1.42	0.37
non-UKB	NMOC	EXOSC7	1.27	1.42	0.37
non-UKB	NMOC	SACM1L	1.27	1.42	0.37
non-UKB	NMOC	ENAM	0.644	0.719	0.37
non-UKB	NMOC	IGF2R	0.92	1.03	0.37
non-UKB	NMOC	ODF2L	0.551	0.616	0.37
non-UKB	NMOC	MED6	1.27	1.41	0.37
non-UKB	NMOC	LRRC61	1.13	1.27	0.37
non-UKB	NMOC	PSKH2	0.821	0.917	0.37
non-UKB	NMOC	HABP4	1.27	1.42	0.37
non-UKB	NMOC	KCTD7	1.27	1.42	0.37
non-UKB	NMOC	INSRR	-0.704	0.787	0.37
non-UKB	NMOC	PMEL	-0.997	1.12	0.37
non-UKB	NMOC	NIT2	0.819	0.916	0.37
non-UKB	NMOC	ENPEP	0.486	0.544	0.37
non-UKB	NMOC	CALCB	1.26	1.41	0.37
non-UKB	NMOC	NECAP2	1.28	1.43	0.37
non-UKB	NMOC	FARP2	-0.709	0.795	0.37
non-UKB	NMOC	ZNRF4	1.28	1.44	0.37
non-UKB	NMOC	CCDC108	-0.948	1.06	0.37
non-UKB	NMOC	ZFP2	1.26	1.42	0.37
non-UKB	NMOC	SLC1A7	1.26	1.42	0.37
non-UKB	NMOC	C3ORF67	-0.94	1.06	0.37
non-UKB	NMOC	PDSS1	1.26	1.42	0.37
non-UKB	NMOC	DDX23	1.26	1.42	0.37
non-UKB	NMOC	TRAT1	0.816	0.917	0.37
non-UKB	NMOC	DHX8	0.69	0.776	0.37
non-UKB	NMOC	ERO1LB	0.815	0.917	0.37
non-UKB	NMOC	ZKSCAN5	1.26	1.42	0.37
non-UKB	NMOC	OR1E2	0.69	0.779	0.38
non-UKB	NMOC	STIL	-0.935	1.06	0.38
non-UKB	NMOC	UBE2CBP	0.81	0.915	0.38
non-UKB	NMOC	PTGFRN	1.25	1.42	0.38
non-UKB	NMOC	KIAA1919	-0.674	0.761	0.38
non-UKB	NMOC	ABLIM1	1.25	1.41	0.38
non-UKB	NMOC	TCTN2	1.25	1.42	0.38
non-UKB	NMOC	FSHR	1.26	1.42	0.38
non-UKB	NMOC	PSG1	0.694	0.785	0.38
non-UKB	NMOC	PROS1	1.25	1.41	0.38
non-UKB	NMOC	MEA1	1.25	1.42	0.38
non-UKB	NMOC	MTHFD1L	0.652	0.738	0.38
non-UKB	NMOC	RFPL1	0.637	0.721	0.38
non-UKB	NMOC	BTRC	1.25	1.41	0.38
non-UKB	NMOC	ARHGEF15	1.25	1.42	0.38
non-UKB	NMOC	FGF3	1.25	1.41	0.38
non-UKB	NMOC	C11ORF54	0.543	0.616	0.38
non-UKB	NMOC	ZBTB49	1.25	1.42	0.38
non-UKB	NMOC	PBXIP1	0.704	0.799	0.38
non-UKB	NMOC	GPR133	0.752	0.853	0.38
non-UKB	NMOC	GPR160	-0.931	1.06	0.38
non-UKB	NMOC	PTN	1.24	1.41	0.38
non-UKB	NMOC	SOAT1	1.24	1.41	0.38
non-UKB	NMOC	GPR135	0.794	0.902	0.38
non-UKB	NMOC	SYF2	1.25	1.42	0.38
non-UKB	NMOC	MMS22L	0.806	0.917	0.38
non-UKB	NMOC	GALNT8	-0.953	1.08	0.38
non-UKB	NMOC	CRYGN	1.24	1.42	0.38
non-UKB	NMOC	HK3	-0.978	1.11	0.38
non-UKB	NMOC	TMEM25	1.24	1.41	0.38
non-UKB	NMOC	CYP2J2	0.826	0.94	0.38
non-UKB	NMOC	MRPS18C	0.644	0.734	0.38
non-UKB	NMOC	MPPE1	1.24	1.42	0.38
non-UKB	NMOC	CPT1C	0.803	0.916	0.38
non-UKB	NMOC	DDIT4	1.24	1.41	0.38
non-UKB	NMOC	ACAD11	0.651	0.742	0.38
non-UKB	NMOC	EFCAB7	-0.951	1.08	0.38
non-UKB	NMOC	SARS2	1.24	1.42	0.38
non-UKB	NMOC	GML	1.09	1.24	0.38
non-UKB	NMOC	B3GALT4	1.24	1.42	0.38
non-UKB	NMOC	MGAT4A	1.24	1.42	0.38
non-UKB	NMOC	C1ORF105	-0.925	1.06	0.38
non-UKB	NMOC	CFDP1	1.24	1.42	0.38
non-UKB	NMOC	MUC16	1.24	1.41	0.38
non-UKB	NMOC	DHX57	0.642	0.733	0.38
non-UKB	NMOC	SERPINB3	-0.937	1.07	0.38
non-UKB	NMOC	STOML2	1.24	1.42	0.38
non-UKB	NMOC	C17ORF85	1.24	1.42	0.38
non-UKB	NMOC	MTNR1B	1.24	1.42	0.38
non-UKB	NMOC	APOBEC3C	1.24	1.42	0.38
non-UKB	NMOC	SCGN	0.817	0.935	0.38
non-UKB	NMOC	PPP1R1B	1.24	1.41	0.38
non-UKB	NMOC	NPHS1	0.428	0.49	0.38
non-UKB	NMOC	IBTK	-0.927	1.06	0.38
non-UKB	NMOC	TMEM63A	0.64	0.734	0.38
non-UKB	NMOC	PKD1L1	-0.402	0.46	0.38
non-UKB	NMOC	C5ORF55	1.23	1.41	0.38
non-UKB	NMOC	TSPAN17	1.24	1.42	0.38
non-UKB	NMOC	KRT28	0.472	0.542	0.38
non-UKB	NMOC	MUDENG	0.801	0.919	0.38
non-UKB	NMOC	TLR4	1.23	1.42	0.38
non-UKB	NMOC	RNF167	0.799	0.917	0.38
non-UKB	NMOC	SCN3A	1.24	1.42	0.38
non-UKB	NMOC	GCKR	0.492	0.566	0.38
non-UKB	NMOC	MAN2C1	-0.763	0.877	0.38
non-UKB	NMOC	NCF4	-0.662	0.761	0.38
non-UKB	NMOC	CCNDBP1	0.844	0.97	0.38
non-UKB	NMOC	ZNF295	1.24	1.42	0.38
non-UKB	NMOC	DRD5	1.23	1.42	0.38
non-UKB	NMOC	SPDYA	1.23	1.42	0.38
non-UKB	NMOC	TMEM39A	1.23	1.42	0.38
non-UKB	NMOC	ACER2	1.24	1.42	0.38
non-UKB	NMOC	STK36	-0.694	0.799	0.38
non-UKB	NMOC	CEACAM1	1.25	1.43	0.39
non-UKB	NMOC	TMEM22	1.23	1.42	0.39
non-UKB	NMOC	GPATCH4	1.23	1.42	0.39
non-UKB	NMOC	KLHDC5	1.23	1.42	0.39
non-UKB	NMOC	AKR1C1	-0.977	1.13	0.39
non-UKB	NMOC	EMILIN3	1.23	1.42	0.39
non-UKB	NMOC	ZNF555	0.797	0.919	0.39
non-UKB	NMOC	SCP2	1.23	1.41	0.39
non-UKB	NMOC	NUDT13	-0.967	1.12	0.39
non-UKB	NMOC	PCDHGC4	1.23	1.42	0.39
non-UKB	NMOC	GPR83	1.23	1.41	0.39
non-UKB	NMOC	PXMP2	1.23	1.42	0.39
non-UKB	NMOC	CERK	1.23	1.42	0.39
non-UKB	NMOC	DDB1	1.22	1.41	0.39
non-UKB	NMOC	ALKBH8	1.23	1.42	0.39
non-UKB	NMOC	THNSL2	-0.925	1.07	0.39
non-UKB	NMOC	SDPR	0.791	0.915	0.39
non-UKB	NMOC	HORMAD1	1.22	1.41	0.39
non-UKB	NMOC	IL6ST	1.23	1.42	0.39
non-UKB	NMOC	HIST1H2BF	1.22	1.42	0.39
non-UKB	NMOC	LRRC8B	1.23	1.42	0.39
non-UKB	NMOC	CCDC109B	1.23	1.42	0.39
non-UKB	NMOC	LRP5L	0.783	0.905	0.39
non-UKB	NMOC	RIPK1	1.22	1.42	0.39
non-UKB	NMOC	PDE4B	1.22	1.42	0.39
non-UKB	NMOC	RABIF	1.22	1.42	0.39
non-UKB	NMOC	LRRC2	1.22	1.42	0.39
non-UKB	NMOC	ZNF749	0.539	0.624	0.39
non-UKB	NMOC	PARP16	-0.967	1.12	0.39
non-UKB	NMOC	RAG2	1.22	1.42	0.39
non-UKB	NMOC	CES5A	-0.513	0.596	0.39
non-UKB	NMOC	AOX1	0.553	0.642	0.39
non-UKB	NMOC	SLC22A18	1.22	1.42	0.39
non-UKB	NMOC	FIG4	-0.561	0.652	0.39
non-UKB	NMOC	SIGLEC8	0.788	0.917	0.39
non-UKB	NMOC	ATP4B	1.22	1.42	0.39
non-UKB	NMOC	MME	0.501	0.583	0.39
non-UKB	NMOC	OR6K2	0.987	1.15	0.39
non-UKB	NMOC	FCN2	0.528	0.615	0.39
non-UKB	NMOC	HINT1	0.893	1.04	0.39
non-UKB	NMOC	CXORF66	1.22	1.42	0.39
non-UKB	NMOC	EGFLAM	0.63	0.734	0.39
non-UKB	NMOC	SYCE1	1.21	1.42	0.39
non-UKB	NMOC	RGL2	1.23	1.43	0.39
non-UKB	NMOC	MACROD2	1.21	1.42	0.39
non-UKB	NMOC	ARMC10	1.22	1.42	0.39
non-UKB	NMOC	ITGB3	1.21	1.42	0.39
non-UKB	NMOC	GAS8	1.21	1.42	0.39
non-UKB	NMOC	KRT14	1.22	1.42	0.39
non-UKB	NMOC	STX6	0.547	0.639	0.39
non-UKB	NMOC	BPIFA1	-0.722	0.843	0.39
non-UKB	NMOC	PROCA1	-0.644	0.753	0.39
non-UKB	NMOC	EXOSC8	1.21	1.41	0.39
non-UKB	NMOC	TSPAN15	1.21	1.41	0.39
non-UKB	NMOC	ATG16L2	0.741	0.867	0.39
non-UKB	NMOC	NAB1	1.22	1.42	0.39
non-UKB	NMOC	BBS1	1.21	1.42	0.39
non-UKB	NMOC	SLC38A6	0.91	1.07	0.39
non-UKB	NMOC	UNC50	1.21	1.41	0.39
non-UKB	NMOC	ZNF57	1.21	1.41	0.39
non-UKB	NMOC	PRSS21	0.783	0.92	0.39
non-UKB	NMOC	KLHL20	1.2	1.41	0.39
non-UKB	NMOC	ING4	1.21	1.42	0.39
non-UKB	NMOC	OCA2	-0.647	0.76	0.39
non-UKB	NMOC	CDS1	1.22	1.43	0.4
non-UKB	NMOC	DSC1	-0.902	1.06	0.4
non-UKB	NMOC	LRP10	1.21	1.42	0.4
non-UKB	NMOC	MYPN	0.622	0.733	0.4
non-UKB	NMOC	HFM1	0.91	1.07	0.4
non-UKB	NMOC	RSC1A1	0.856	1.01	0.4
non-UKB	NMOC	CST9	1.2	1.42	0.4
non-UKB	NMOC	CEP135	0.626	0.739	0.4
non-UKB	NMOC	RETSAT	-0.55	0.649	0.4
non-UKB	NMOC	WTH3DI	1.2	1.41	0.4
non-UKB	NMOC	OR1K1	1.2	1.41	0.4
non-UKB	NMOC	CPXCR1	1.2	1.41	0.4
non-UKB	NMOC	OR52I1	1.2	1.42	0.4
non-UKB	NMOC	CCDC84	0.677	0.799	0.4
non-UKB	NMOC	RRBP1	1.21	1.43	0.4
non-UKB	NMOC	DSG4	-0.899	1.06	0.4
non-UKB	NMOC	NEUROD4	1.2	1.42	0.4
non-UKB	NMOC	COL5A3	-0.673	0.796	0.4
non-UKB	NMOC	FOLH1	1.21	1.43	0.4
non-UKB	NMOC	MGST1	1.2	1.42	0.4
non-UKB	NMOC	CADM2	1.2	1.41	0.4
non-UKB	NMOC	LRRC7	1.21	1.43	0.4
non-UKB	NMOC	C9ORF125	1.2	1.41	0.4
non-UKB	NMOC	HAUS3	0.513	0.608	0.4
non-UKB	NMOC	OR52B6	0.752	0.891	0.4
non-UKB	NMOC	LRP2BP	1.2	1.43	0.4
non-UKB	NMOC	TRPV2	0.597	0.709	0.4
non-UKB	NMOC	SP100	0.563	0.669	0.4
non-UKB	NMOC	MC5R	1.19	1.42	0.4
non-UKB	NMOC	LRRC10	1.19	1.42	0.4
non-UKB	NMOC	CASS4	1.19	1.41	0.4
non-UKB	NMOC	SLC36A4	-0.971	1.16	0.4
non-UKB	NMOC	CCDC129	-0.656	0.782	0.4
non-UKB	NMOC	GINS2	1.19	1.42	0.4
non-UKB	NMOC	AGTR1	1.19	1.42	0.4
non-UKB	NMOC	BLVRA	1.19	1.42	0.4
non-UKB	NMOC	TAAR1	1.19	1.42	0.4
non-UKB	NMOC	MRPL14	1.19	1.41	0.4
non-UKB	NMOC	TRDMT1	1.19	1.42	0.4
non-UKB	NMOC	AUH	1.19	1.42	0.4
non-UKB	NMOC	CCDC91	0.616	0.735	0.4
non-UKB	NMOC	HGF	1.2	1.44	0.4
non-UKB	NMOC	CD300A	0.593	0.709	0.4
non-UKB	NMOC	NSL1	1.18	1.42	0.4
non-UKB	NMOC	AFM	0.545	0.652	0.4
non-UKB	NMOC	PRRG2	1.19	1.42	0.4
non-UKB	NMOC	PKD2L1	-0.89	1.07	0.4
non-UKB	NMOC	ALKBH1	0.736	0.882	0.4
non-UKB	NMOC	KALRN	1.18	1.41	0.4
non-UKB	NMOC	C6ORF10	0.872	1.04	0.4
non-UKB	NMOC	DARS2	-0.979	1.18	0.4
non-UKB	NMOC	PKHD1	0.264	0.317	0.4
non-UKB	NMOC	CREG1	1.18	1.41	0.4
non-UKB	NMOC	ZBED2	1.18	1.42	0.4
non-UKB	NMOC	ATP1A2	1.18	1.42	0.4
non-UKB	NMOC	ZNF643	1.18	1.42	0.41
non-UKB	NMOC	CST5	1.08	1.3	0.41
non-UKB	NMOC	EIF2AK1	1.18	1.41	0.41
non-UKB	NMOC	ZNF354A	1.18	1.42	0.41
non-UKB	NMOC	FAM102B	1.18	1.42	0.41
non-UKB	NMOC	AKR1C3	-0.632	0.761	0.41
non-UKB	NMOC	PLD1	-0.882	1.06	0.41
non-UKB	NMOC	FKBP5	1.18	1.43	0.41
non-UKB	NMOC	FUCA2	1.17	1.41	0.41
non-UKB	NMOC	C10ORF129	-0.971	1.17	0.41
non-UKB	NMOC	FTHL17	1.17	1.42	0.41
non-UKB	NMOC	PBLD	1.08	1.3	0.41
non-UKB	NMOC	EXOSC5	1.17	1.42	0.41
non-UKB	NMOC	MRGPRX1	0.937	1.13	0.41
non-UKB	NMOC	HTRA1	1.17	1.42	0.41
non-UKB	NMOC	SULT1E1	0.757	0.915	0.41
non-UKB	NMOC	MAGEC3	0.526	0.636	0.41
non-UKB	NMOC	TFIP11	1.18	1.42	0.41
non-UKB	NMOC	BPIFA3	0.643	0.778	0.41
non-UKB	NMOC	ZNF426	0.858	1.04	0.41
non-UKB	NMOC	LRPAP1	1.17	1.41	0.41
non-UKB	NMOC	ZNF430	1.17	1.41	0.41
non-UKB	NMOC	UBLCP1	1.17	1.42	0.41
non-UKB	NMOC	ITGAD	-0.87	1.05	0.41
non-UKB	NMOC	FNDC3B	1.07	1.3	0.41
non-UKB	NMOC	TM4SF18	-1.01	1.22	0.41
non-UKB	NMOC	FSIP1	0.497	0.603	0.41
non-UKB	NMOC	MBD4	1.17	1.41	0.41
non-UKB	NMOC	CYP2C18	-0.633	0.768	0.41
non-UKB	NMOC	ZNF569	1.17	1.41	0.41
non-UKB	NMOC	ITPKC	1.17	1.42	0.41
non-UKB	NMOC	FBXO22	1.17	1.42	0.41
non-UKB	NMOC	FGD4	1.17	1.41	0.41
non-UKB	NMOC	PDE1B	1.18	1.43	0.41
non-UKB	NMOC	CDK13	1.2	1.45	0.41
non-UKB	NMOC	HIST1H2BD	1.17	1.42	0.41
non-UKB	NMOC	TXNDC3	-0.924	1.12	0.41
non-UKB	NMOC	SUN5	0.847	1.03	0.41
non-UKB	NMOC	ZNF175	0.453	0.551	0.41
non-UKB	NMOC	KBTBD4	1.19	1.44	0.41
non-UKB	NMOC	DYNC2LI1	1.16	1.41	0.41
non-UKB	NMOC	ARHGAP21	1.34	1.63	0.41
non-UKB	NMOC	OR2T2	0.548	0.667	0.41
non-UKB	NMOC	PLEKHA4	1.16	1.42	0.41
non-UKB	NMOC	GGA3	1.16	1.42	0.41
non-UKB	NMOC	SLC9A2	0.91	1.11	0.41
non-UKB	NMOC	TIGD4	1.38	1.68	0.41
non-UKB	NMOC	TBC1D9B	1.16	1.42	0.41
non-UKB	NMOC	NDUFB9	1.16	1.41	0.41
non-UKB	NMOC	SULF1	1.16	1.42	0.41
non-UKB	NMOC	EDEM2	1.16	1.42	0.41
non-UKB	NMOC	PRSS16	1.16	1.42	0.41
non-UKB	NMOC	BPIFC	1.16	1.42	0.41
non-UKB	NMOC	WDR41	-0.681	0.833	0.41
non-UKB	NMOC	ABCD3	1.16	1.41	0.41
non-UKB	NMOC	PCK2	-0.411	0.502	0.41
non-UKB	NMOC	ZNF415	1.16	1.42	0.41
non-UKB	NMOC	NPSR1	-0.864	1.06	0.41
non-UKB	NMOC	YIPF1	1.15	1.41	0.41
non-UKB	NMOC	C8ORF44	0.866	1.06	0.41
non-UKB	NMOC	CCL24	1.16	1.42	0.41
non-UKB	NMOC	TLL2	0.517	0.633	0.41
non-UKB	NMOC	OXNAD1	1.17	1.44	0.41
non-UKB	NMOC	TMEM85	1.15	1.42	0.41
non-UKB	NMOC	ALOXE3	0.75	0.92	0.41
non-UKB	NMOC	DTX3L	1.06	1.3	0.42
non-UKB	NMOC	GFRAL	1.16	1.42	0.42
non-UKB	NMOC	KRT32	1.2	1.47	0.42
non-UKB	NMOC	CYP2R1	1.16	1.42	0.42
non-UKB	NMOC	SYT6	1.15	1.41	0.42
non-UKB	NMOC	ADC	1.15	1.42	0.42
non-UKB	NMOC	B4GALT7	1.15	1.42	0.42
non-UKB	NMOC	ZDHHC11	1.15	1.42	0.42
non-UKB	NMOC	ACADSB	0.539	0.663	0.42
non-UKB	NMOC	TNFRSF10D	1.17	1.43	0.42
non-UKB	NMOC	ADCK1	1.15	1.42	0.42
non-UKB	NMOC	SUSD2	1.15	1.42	0.42
non-UKB	NMOC	MON1A	1.15	1.41	0.42
non-UKB	NMOC	ZC3H14	1.15	1.42	0.42
non-UKB	NMOC	HIVEP3	1.15	1.41	0.42
non-UKB	NMOC	CHMP4C	1.15	1.42	0.42
non-UKB	NMOC	KCTD3	0.863	1.06	0.42
non-UKB	NMOC	ATP1A1	1.15	1.42	0.42
non-UKB	NMOC	ZNF577	0.841	1.04	0.42
non-UKB	NMOC	TSPAN33	-0.873	1.08	0.42
non-UKB	NMOC	TMCO5A	0.741	0.915	0.42
non-UKB	NMOC	MRPS22	-0.86	1.06	0.42
non-UKB	NMOC	ATL2	1.15	1.42	0.42
non-UKB	NMOC	UBXN2A	1.15	1.42	0.42
non-UKB	NMOC	RAB41	1.03	1.27	0.42
non-UKB	NMOC	ZNF317	1.14	1.41	0.42
non-UKB	NMOC	GPT2	1.15	1.42	0.42
non-UKB	NMOC	ALOX15	0.846	1.05	0.42
non-UKB	NMOC	OR9A4	-0.857	1.06	0.42
non-UKB	NMOC	ATP11A	1.14	1.42	0.42
non-UKB	NMOC	TINAG	0.581	0.72	0.42
non-UKB	NMOC	RCE1	1.14	1.42	0.42
non-UKB	NMOC	AADAC	1.15	1.42	0.42
non-UKB	NMOC	FCGR3A	1.14	1.41	0.42
non-UKB	NMOC	CEP97	0.739	0.916	0.42
non-UKB	NMOC	ZNF93	0.46	0.571	0.42
non-UKB	NMOC	EPB41L2	1.14	1.41	0.42
non-UKB	NMOC	OR7C1	-0.855	1.06	0.42
non-UKB	NMOC	WDFY1	0.504	0.626	0.42
non-UKB	NMOC	PCDHB11	-0.921	1.14	0.42
non-UKB	NMOC	TH1L	1.14	1.41	0.42
non-UKB	NMOC	TNIP1	1.14	1.42	0.42
non-UKB	NMOC	MPV17	1.14	1.42	0.42
non-UKB	NMOC	C1QBP	1.14	1.41	0.42
non-UKB	NMOC	PIGM	0.734	0.914	0.42
non-UKB	NMOC	CMTM7	1.14	1.42	0.42
non-UKB	NMOC	ZNF337	-0.859	1.07	0.42
non-UKB	NMOC	GJD3	1.13	1.41	0.42
non-UKB	NMOC	SLC5A10	0.569	0.71	0.42
non-UKB	NMOC	OR56B1	-0.862	1.08	0.42
non-UKB	NMOC	ZCRB1	0.839	1.05	0.42
non-UKB	NMOC	MAPK8	1.13	1.42	0.42
non-UKB	NMOC	TTC7B	1.13	1.42	0.42
non-UKB	NMOC	BBS7	0.735	0.919	0.42
non-UKB	NMOC	OR13F1	0.796	0.995	0.42
non-UKB	NMOC	RBL2	1.14	1.43	0.42
non-UKB	NMOC	LAX1	0.821	1.03	0.42
non-UKB	NMOC	FGB	1.13	1.42	0.42
non-UKB	NMOC	LATS2	1.13	1.41	0.42
non-UKB	NMOC	TTC37	-0.505	0.633	0.42
non-UKB	NMOC	CRISPLD2	0.632	0.792	0.42
non-UKB	NMOC	CXORF38	1.13	1.41	0.42
non-UKB	NMOC	KRT36	-0.898	1.13	0.43
non-UKB	NMOC	ST7L	-0.866	1.09	0.43
non-UKB	NMOC	SLC25A15	1.13	1.41	0.43
non-UKB	NMOC	OR2AE1	1.13	1.41	0.43
non-UKB	NMOC	UMOD	-0.85	1.07	0.43
non-UKB	NMOC	AGPAT9	-0.515	0.648	0.43
non-UKB	NMOC	PTPN3	1.13	1.42	0.43
non-UKB	NMOC	ZNF19	-0.901	1.13	0.43
non-UKB	NMOC	PTPRK	0.813	1.02	0.43
non-UKB	NMOC	CHCHD5	1.12	1.42	0.43
non-UKB	NMOC	PTPN22	0.48	0.606	0.43
non-UKB	NMOC	CSAG1	1.14	1.44	0.43
non-UKB	NMOC	LONP2	0.418	0.528	0.43
non-UKB	NMOC	NAALADL1	0.83	1.05	0.43
non-UKB	NMOC	PYROXD2	-0.514	0.648	0.43
non-UKB	NMOC	SPATA21	0.576	0.727	0.43
non-UKB	NMOC	LACTB	1.13	1.42	0.43
non-UKB	NMOC	CD8B	1.12	1.41	0.43
non-UKB	NMOC	S100A16	1.12	1.42	0.43
non-UKB	NMOC	GSS	-0.906	1.14	0.43
non-UKB	NMOC	TAS2R31	1.12	1.41	0.43
non-UKB	NMOC	PTPN14	1.12	1.41	0.43
non-UKB	NMOC	CCKBR	0.735	0.931	0.43
non-UKB	NMOC	ATP5O	1.12	1.42	0.43
non-UKB	NMOC	SLMAP	1.12	1.42	0.43
non-UKB	NMOC	AGL	0.371	0.47	0.43
non-UKB	NMOC	NUAK2	1.12	1.42	0.43
non-UKB	NMOC	C11ORF82	-0.632	0.801	0.43
non-UKB	NMOC	RPAP1	-0.838	1.06	0.43
non-UKB	NMOC	CLCA1	0.685	0.87	0.43
non-UKB	NMOC	MIF4GD	1.11	1.42	0.43
non-UKB	NMOC	C2ORF40	0.731	0.93	0.43
non-UKB	NMOC	GOLGA3	1.13	1.44	0.43
non-UKB	NMOC	CYLC1	1.12	1.42	0.43
non-UKB	NMOC	LILRA6	0.722	0.919	0.43
non-UKB	NMOC	CEACAM6	1.11	1.42	0.43
non-UKB	NMOC	FBXO40	-0.881	1.12	0.43
non-UKB	NMOC	AGXT2	0.58	0.739	0.43
non-UKB	NMOC	FXYD3	1.12	1.43	0.43
non-UKB	NMOC	CRBN	0.72	0.919	0.43
non-UKB	NMOC	FCGBP	1.11	1.42	0.43
non-UKB	NMOC	CCRN4L	1.11	1.42	0.43
non-UKB	NMOC	KRT1	1.11	1.42	0.43
non-UKB	NMOC	BCHE	0.555	0.709	0.43
non-UKB	NMOC	KIF18A	0.803	1.03	0.43
non-UKB	NMOC	KCNJ16	0.718	0.918	0.43
non-UKB	NMOC	CEACAM19	1.11	1.42	0.43
non-UKB	NMOC	MYLK	-0.83	1.06	0.43
non-UKB	NMOC	TBC1D5	0.722	0.924	0.43
non-UKB	NMOC	PEX1	0.35	0.448	0.43
non-UKB	NMOC	IGSF9	-0.915	1.17	0.44
non-UKB	NMOC	GRIK4	1.01	1.3	0.44
non-UKB	NMOC	ADAMTS15	1.1	1.42	0.44
non-UKB	NMOC	CCDC88A	1.11	1.42	0.44
non-UKB	NMOC	FAM71C	0.84	1.08	0.44
non-UKB	NMOC	NTSR2	1.11	1.42	0.44
non-UKB	NMOC	MYBPC1	1.11	1.42	0.44
non-UKB	NMOC	XPR1	1.1	1.42	0.44
non-UKB	NMOC	CLGN	-0.842	1.08	0.44
non-UKB	NMOC	SLC12A2	1.1	1.42	0.44
non-UKB	NMOC	DDX47	1.1	1.41	0.44
non-UKB	NMOC	TSR1	1.1	1.42	0.44
non-UKB	NMOC	ATN1	1.1	1.42	0.44
non-UKB	NMOC	PLEKHA8	1.1	1.42	0.44
non-UKB	NMOC	NLRP14	-0.503	0.65	0.44
non-UKB	NMOC	ZNF560	0.581	0.751	0.44
non-UKB	NMOC	ARFGAP3	-0.912	1.18	0.44
non-UKB	NMOC	OMD	-0.857	1.11	0.44
non-UKB	NMOC	UGT3A1	0.678	0.877	0.44
non-UKB	NMOC	TNFAIP6	0.615	0.796	0.44
non-UKB	NMOC	OR52B2	-0.594	0.768	0.44
non-UKB	NMOC	RDM1	-0.907	1.17	0.44
non-UKB	NMOC	NIT1	0.467	0.604	0.44
non-UKB	NMOC	USP25	0.708	0.917	0.44
non-UKB	NMOC	TMEM30A	1.09	1.41	0.44
non-UKB	NMOC	EME1	0.824	1.07	0.44
non-UKB	NMOC	TMC2	0.551	0.714	0.44
non-UKB	NMOC	ZNF808	-0.858	1.11	0.44
non-UKB	NMOC	C22ORF25	1.11	1.44	0.44
non-UKB	NMOC	PDIA6	1.09	1.42	0.44
non-UKB	NMOC	MIPEP	-0.818	1.06	0.44
non-UKB	NMOC	OR2M3	1.09	1.41	0.44
non-UKB	NMOC	ACTR8	0.582	0.755	0.44
non-UKB	NMOC	DCT	0.473	0.615	0.44
non-UKB	NMOC	GNL3	-0.817	1.06	0.44
non-UKB	NMOC	ZNF493	1.09	1.42	0.44
non-UKB	NMOC	ZWINT	0.8	1.04	0.44
non-UKB	NMOC	TRAFD1	1.09	1.43	0.44
non-UKB	NMOC	MED22	1.09	1.42	0.44
non-UKB	NMOC	MDC1	-0.545	0.711	0.44
non-UKB	NMOC	HIATL1	0.715	0.934	0.44
non-UKB	NMOC	THUMPD3	-0.587	0.766	0.44
non-UKB	NMOC	PPIL3	-0.946	1.24	0.44
non-UKB	NMOC	MPEG1	-0.847	1.11	0.44
non-UKB	NMOC	TRHDE	0.605	0.79	0.44
non-UKB	NMOC	SHMT1	0.542	0.708	0.44
non-UKB	NMOC	RSPH6A	1.09	1.42	0.44
non-UKB	NMOC	OR5D14	1.08	1.42	0.44
non-UKB	NMOC	SLC5A7	1.08	1.41	0.45
non-UKB	NMOC	STAC2	1.08	1.41	0.45
non-UKB	NMOC	FBXW4	1.08	1.42	0.45
non-UKB	NMOC	ABCF1	1.08	1.42	0.45
non-UKB	NMOC	CCDC65	0.804	1.05	0.45
non-UKB	NMOC	CAMKK1	1.08	1.42	0.45
non-UKB	NMOC	DYSF	-0.424	0.556	0.45
non-UKB	NMOC	PPIC	1.08	1.41	0.45
non-UKB	NMOC	RAB40AL	1.08	1.42	0.45
non-UKB	NMOC	CALR3	0.713	0.937	0.45
non-UKB	NMOC	FAM126A	1.08	1.42	0.45
non-UKB	NMOC	PCDHB3	-0.82	1.08	0.45
non-UKB	NMOC	ABL2	0.936	1.23	0.45
non-UKB	NMOC	RANBP3L	-0.651	0.856	0.45
non-UKB	NMOC	AMBN	-0.807	1.06	0.45
non-UKB	NMOC	TTC30A	1.08	1.42	0.45
non-UKB	NMOC	C5ORF28	1.08	1.42	0.45
non-UKB	NMOC	ZBTB11	0.808	1.06	0.45
non-UKB	NMOC	GABRG1	1.08	1.42	0.45
non-UKB	NMOC	ANXA10	0.696	0.917	0.45
non-UKB	NMOC	PIGP	1.08	1.42	0.45
non-UKB	NMOC	GLT25D1	1.08	1.42	0.45
non-UKB	NMOC	ZNF140	0.81	1.07	0.45
non-UKB	NMOC	IKBKAP	0.486	0.64	0.45
non-UKB	NMOC	SLC15A2	-0.581	0.766	0.45
non-UKB	NMOC	ACCN1	0.971	1.28	0.45
non-UKB	NMOC	CIT	0.95	1.25	0.45
non-UKB	NMOC	AASDH	0.525	0.693	0.45
non-UKB	NMOC	PHF20L1	1.07	1.42	0.45
non-UKB	NMOC	PSRC1	-0.93	1.23	0.45
non-UKB	NMOC	KIAA0825	-0.808	1.07	0.45
non-UKB	NMOC	MLKL	-0.418	0.553	0.45
non-UKB	NMOC	HPS5	0.699	0.926	0.45
non-UKB	NMOC	ARHGEF7	1.07	1.42	0.45
non-UKB	NMOC	TMEM104	-0.809	1.07	0.45
non-UKB	NMOC	BCCIP	0.691	0.915	0.45
non-UKB	NMOC	MAP3K6	0.804	1.07	0.45
non-UKB	NMOC	SSX1	-0.802	1.06	0.45
non-UKB	NMOC	TAF6	0.668	0.886	0.45
non-UKB	NMOC	PPA1	0.689	0.914	0.45
non-UKB	NMOC	OR8K1	1.06	1.41	0.45
non-UKB	NMOC	ZNF844	-0.804	1.07	0.45
non-UKB	NMOC	SULT1C3	-0.797	1.06	0.45
non-UKB	NMOC	GNPTG	-0.927	1.24	0.45
non-UKB	NMOC	HS1BP3	0.651	0.87	0.45
non-UKB	NMOC	GUF1	0.515	0.688	0.45
non-UKB	NMOC	OR5H1	0.787	1.05	0.45
non-UKB	NMOC	LCA5L	0.69	0.922	0.45
non-UKB	NMOC	OAS2	-0.571	0.765	0.46
non-UKB	NMOC	SSR1	-0.869	1.16	0.46
non-UKB	NMOC	C4ORF36	1.06	1.42	0.46
non-UKB	NMOC	IL27RA	1.06	1.42	0.46
non-UKB	NMOC	CCDC153	0.588	0.789	0.46
non-UKB	NMOC	MRPS24	1.06	1.42	0.46
non-UKB	NMOC	PLVAP	1.05	1.42	0.46
non-UKB	NMOC	RSPH3	1.05	1.42	0.46
non-UKB	NMOC	OR52I2	-0.833	1.12	0.46
non-UKB	NMOC	DDX60L	-0.859	1.16	0.46
non-UKB	NMOC	HNRNPCL1	0.657	0.885	0.46
non-UKB	NMOC	LOC649330	0.657	0.885	0.46
non-UKB	NMOC	OR1N1	1.05	1.42	0.46
non-UKB	NMOC	AOAH	-0.632	0.851	0.46
non-UKB	NMOC	FAM71D	1.05	1.42	0.46
non-UKB	NMOC	SLC7A11	1.05	1.42	0.46
non-UKB	NMOC	PAX4	0.678	0.916	0.46
non-UKB	NMOC	C12ORF50	0.684	0.924	0.46
non-UKB	NMOC	GLRB	0.941	1.27	0.46
non-UKB	NMOC	ARAP2	0.677	0.915	0.46
non-UKB	NMOC	ANKRD22	0.644	0.87	0.46
non-UKB	NMOC	MTO1	0.644	0.87	0.46
non-UKB	NMOC	PATE1	0.592	0.801	0.46
non-UKB	NMOC	IGFBP1	1.04	1.41	0.46
non-UKB	NMOC	PLEKHG4	0.523	0.71	0.46
non-UKB	NMOC	AKR1C4	-0.795	1.08	0.46
non-UKB	NMOC	PEX6	0.951	1.29	0.46
non-UKB	NMOC	C14ORF37	-0.563	0.767	0.46
non-UKB	NMOC	CRELD1	0.521	0.71	0.46
non-UKB	NMOC	ZSWIM4	1.04	1.42	0.46
non-UKB	NMOC	PLA2R1	-0.404	0.551	0.46
non-UKB	NMOC	ZNF546	-0.441	0.601	0.46
non-UKB	NMOC	LINS	0.671	0.915	0.46
non-UKB	NMOC	NLRP13	0.364	0.498	0.46
non-UKB	NMOC	CHI3L1	0.441	0.603	0.46
non-UKB	NMOC	GPAM	1.03	1.41	0.46
non-UKB	NMOC	IFT88	1.04	1.42	0.47
non-UKB	NMOC	PLEKHH2	0.633	0.867	0.47
non-UKB	NMOC	NLRC4	0.67	0.919	0.47
non-UKB	NMOC	GABRA6	0.554	0.76	0.47
non-UKB	NMOC	CCDC87	-0.614	0.843	0.47
non-UKB	NMOC	SLC26A2	0.632	0.867	0.47
non-UKB	NMOC	ZNF212	0.455	0.625	0.47
non-UKB	NMOC	TRIM35	1.03	1.42	0.47
non-UKB	NMOC	EPRS	0.676	0.929	0.47
non-UKB	NMOC	SDHA	1.04	1.43	0.47
non-UKB	NMOC	ZNF222	0.672	0.925	0.47
non-UKB	NMOC	ZNF780B	0.541	0.745	0.47
non-UKB	NMOC	DCLRE1A	0.635	0.874	0.47
non-UKB	NMOC	ZNF215	-0.779	1.07	0.47
non-UKB	NMOC	VSIG1	0.644	0.887	0.47
non-UKB	NMOC	PPP1R42	-0.849	1.17	0.47
non-UKB	NMOC	FANCC	-0.485	0.668	0.47
non-UKB	NMOC	CTSO	0.664	0.916	0.47
non-UKB	NMOC	KCTD18	1.03	1.42	0.47
non-UKB	NMOC	C14ORF28	1.03	1.42	0.47
non-UKB	NMOC	USP6	-0.771	1.06	0.47
non-UKB	NMOC	TTC7A	0.437	0.603	0.47
non-UKB	NMOC	NSMCE2	-0.774	1.07	0.47
non-UKB	NMOC	IQCB1	0.467	0.646	0.47
non-UKB	NMOC	DGCR8	-0.831	1.15	0.47
non-UKB	NMOC	KIAA0408	-0.418	0.579	0.47
non-UKB	NMOC	ARHGAP8	0.549	0.761	0.47
non-UKB	NMOC	OXGR1	1.02	1.42	0.47
non-UKB	NMOC	DSE	1.02	1.42	0.47
non-UKB	NMOC	CIB4	1.02	1.42	0.47
non-UKB	NMOC	SFTPB	0.662	0.918	0.47
non-UKB	NMOC	SGCB	-0.585	0.811	0.47
non-UKB	NMOC	OR52N1	1.03	1.43	0.47
non-UKB	NMOC	BMPER	0.896	1.24	0.47
non-UKB	NMOC	AKAP8	1.02	1.42	0.47
non-UKB	NMOC	MYH11	0.751	1.04	0.47
non-UKB	NMOC	GPR97	0.509	0.709	0.47
non-UKB	NMOC	HAUS1	0.588	0.819	0.47
non-UKB	NMOC	ZNF812	-0.788	1.1	0.47
non-UKB	NMOC	SLC39A5	0.511	0.711	0.47
non-UKB	NMOC	TNKS1BP1	1.02	1.41	0.47
non-UKB	NMOC	FREM2	-0.771	1.07	0.47
non-UKB	NMOC	C18ORF55	0.656	0.914	0.47
non-UKB	NMOC	MS4A14	0.514	0.716	0.47
non-UKB	NMOC	SLC5A1	0.659	0.919	0.47
non-UKB	NMOC	GPATCH2	1.01	1.42	0.47
non-UKB	NMOC	ZNHIT6	0.916	1.28	0.47
non-UKB	NMOC	CDH11	1.01	1.42	0.47
non-UKB	NMOC	PCDHB2	-0.812	1.14	0.47
non-UKB	NMOC	HTR3B	-0.816	1.14	0.47
non-UKB	NMOC	UGT1A7	0.508	0.711	0.47
non-UKB	NMOC	FAM13A	0.567	0.794	0.47
non-UKB	NMOC	LARGE	1.02	1.42	0.48
non-UKB	NMOC	OR13C8	-0.485	0.68	0.48
non-UKB	NMOC	CCR9	1.01	1.42	0.48
non-UKB	NMOC	DNAJC10	-0.763	1.07	0.48
non-UKB	NMOC	LALBA	1.02	1.43	0.48
non-UKB	NMOC	LAMC3	-0.768	1.08	0.48
non-UKB	NMOC	ZNF330	1.01	1.42	0.48
non-UKB	NMOC	MDH2	-0.761	1.07	0.48
non-UKB	NMOC	PPEF2	-0.326	0.458	0.48
non-UKB	NMOC	MST1R	-0.547	0.769	0.48
non-UKB	NMOC	SLFN11	0.659	0.928	0.48
non-UKB	NMOC	SMAP2	-0.6	0.846	0.48
non-UKB	NMOC	ACOX3	0.455	0.641	0.48
non-UKB	NMOC	MYH13	1	1.41	0.48
non-UKB	NMOC	NAT10	-0.447	0.631	0.48
non-UKB	NMOC	FBXW8	0.927	1.31	0.48
non-UKB	NMOC	EPGN	1	1.41	0.48
non-UKB	NMOC	KIFAP3	1	1.42	0.48
non-UKB	NMOC	HJURP	1.01	1.42	0.48
non-UKB	NMOC	C15ORF43	1	1.42	0.48
non-UKB	NMOC	L3MBTL4	-0.758	1.07	0.48
non-UKB	NMOC	ADAP2	0.379	0.536	0.48
non-UKB	NMOC	NDUFA4L2	1.01	1.42	0.48
non-UKB	NMOC	HEXA	-0.282	0.4	0.48
non-UKB	NMOC	BLMH	0.618	0.874	0.48
non-UKB	NMOC	LIPI	1.02	1.44	0.48
non-UKB	NMOC	OR8J1	0.489	0.692	0.48
non-UKB	NMOC	ABLIM3	1.01	1.43	0.48
non-UKB	NMOC	CWC27	0.999	1.42	0.48
non-UKB	NMOC	EHHADH	0.488	0.693	0.48
non-UKB	NMOC	CEACAM7	0.611	0.868	0.48
non-UKB	NMOC	ZNF790	-0.414	0.588	0.48
non-UKB	NMOC	SLC2A9	0.652	0.928	0.48
non-UKB	NMOC	VARS	1	1.42	0.48
non-UKB	NMOC	TSSK1B	0.92	1.31	0.48
non-UKB	NMOC	APOBEC3B	0.9	1.28	0.48
non-UKB	NMOC	DENND4C	-0.577	0.821	0.48
non-UKB	NMOC	PARP15	0.498	0.709	0.48
non-UKB	NMOC	GCNT3	0.318	0.453	0.48
non-UKB	NMOC	C3ORF36	-0.789	1.13	0.48
non-UKB	NMOC	RERG	0.999	1.43	0.48
non-UKB	NMOC	TPD52L3	0.998	1.42	0.48
non-UKB	NMOC	EXOSC9	-0.75	1.07	0.48
non-UKB	NMOC	SERPINI2	-0.748	1.07	0.48
non-UKB	NMOC	MAN2A1	-0.791	1.13	0.49
non-UKB	NMOC	CASP6	0.643	0.923	0.49
non-UKB	NMOC	BNC1	0.988	1.42	0.49
non-UKB	NMOC	UPK3A	0.371	0.533	0.49
non-UKB	NMOC	OR2T4	0.63	0.906	0.49
non-UKB	NMOC	GPATCH1	-0.738	1.06	0.49
non-UKB	NMOC	DDX41	0.495	0.712	0.49
non-UKB	NMOC	GPD2	0.449	0.647	0.49
non-UKB	NMOC	G6PC3	0.983	1.42	0.49
non-UKB	NMOC	DHX16	0.616	0.889	0.49
non-UKB	NMOC	GPR148	1.01	1.46	0.49
non-UKB	NMOC	GUCY2D	-0.743	1.07	0.49
non-UKB	NMOC	HSD17B2	-0.44	0.635	0.49
non-UKB	NMOC	ECHDC2	0.635	0.918	0.49
non-UKB	NMOC	OR2J2	0.422	0.61	0.49
non-UKB	NMOC	EZH2	0.992	1.44	0.49
non-UKB	NMOC	AGMO	-0.538	0.779	0.49
non-UKB	NMOC	EPS8L3	0.602	0.873	0.49
non-UKB	NMOC	POMT2	-0.74	1.07	0.49
non-UKB	NMOC	PFAS	0.599	0.869	0.49
non-UKB	NMOC	ACSM3	0.477	0.692	0.49
non-UKB	NMOC	MMP10	-0.436	0.633	0.49
non-UKB	NMOC	HIST1H2BO	0.598	0.868	0.49
non-UKB	NMOC	PLXDC2	0.991	1.44	0.49
non-UKB	NMOC	FCN1	-0.814	1.19	0.49
non-UKB	NMOC	THNSL1	-0.734	1.07	0.49
non-UKB	NMOC	C6ORF27	-0.435	0.634	0.49
non-UKB	NMOC	SHANK2	0.842	1.23	0.49
non-UKB	NMOC	USP4	0.594	0.868	0.49
non-UKB	NMOC	CORO2A	0.971	1.42	0.49
non-UKB	NMOC	MSH3	0.634	0.927	0.49
non-UKB	NMOC	TNNI3K	-0.335	0.49	0.49
non-UKB	NMOC	DUSP11	-0.731	1.07	0.49
non-UKB	NMOC	OVGP1	0.58	0.848	0.49
non-UKB	NMOC	OR6C1	0.732	1.07	0.49
non-UKB	NMOC	FZD10	0.973	1.43	0.49
non-UKB	NMOC	GOLPH3L	0.98	1.44	0.5
non-UKB	NMOC	UBXN10	-0.837	1.23	0.5
non-UKB	NMOC	PLA2G2F	0.591	0.868	0.5
non-UKB	NMOC	NMS	-0.753	1.11	0.5
non-UKB	NMOC	L3MBTL1	-0.585	0.863	0.5
non-UKB	NMOC	LCE2C	0.958	1.41	0.5
non-UKB	NMOC	FAM54A	0.588	0.869	0.5
non-UKB	NMOC	CCNG1	0.966	1.43	0.5
non-UKB	NMOC	TMC1	0.434	0.641	0.5
non-UKB	NMOC	C8ORF45	-0.566	0.836	0.5
non-UKB	NMOC	FAM179B	0.589	0.87	0.5
non-UKB	NMOC	CNTRL	0.305	0.451	0.5
non-UKB	NMOC	TRAM1L1	0.976	1.44	0.5
non-UKB	NMOC	ASTE1	0.479	0.709	0.5
non-UKB	NMOC	DIS3L	-0.557	0.825	0.5
non-UKB	NMOC	PNLIP	-0.722	1.07	0.5
non-UKB	NMOC	FLVCR1	-0.722	1.07	0.5
non-UKB	NMOC	PCNT	-0.722	1.07	0.5
non-UKB	NMOC	PABPC3	-0.722	1.07	0.5
non-UKB	NMOC	OR51F1	0.441	0.655	0.5
non-UKB	NMOC	BPI	-0.787	1.17	0.5
non-UKB	NMOC	HSD17B6	0.96	1.43	0.5
non-UKB	NMOC	TTC21B	0.483	0.718	0.5
non-UKB	NMOC	HHIPL2	-0.719	1.07	0.5
non-UKB	NMOC	TMEM200C	0.95	1.42	0.5
non-UKB	NMOC	RASAL2	0.949	1.42	0.5
non-UKB	NMOC	CTSL2	0.953	1.42	0.5
non-UKB	NMOC	COMP	0.95	1.42	0.5
non-UKB	NMOC	OR2S2	0.833	1.24	0.5
non-UKB	NMOC	ACTG2	0.947	1.41	0.5
non-UKB	NMOC	HEBP1	0.947	1.41	0.5
non-UKB	NMOC	RPF1	0.829	1.24	0.5
[truncated: 27,370 more rows]

## Sheet: supp_table_3
Supplementary table 3: Mendelian randomisation analysis for association of genetically predicted age at natural menopause and ovarian cancer risk by histotype
Histotype	MR method	Beta	Standard error	P-value
HGSOC	MR Egger	0.0154165	0.017564	0.380996
HGSOC	Weighted median	0.0277633	0.0123687	0.0247915
HGSOC	Inverse variance weighted	3.02e-05	0.0094634	0.997457
HGSOC	Simple mode	0.0123419	0.0305668	0.686754
HGSOC	Weighted mode	0.0281207	0.0154682	0.0703535
CCOC	MR Egger	0.0725812	0.0393156	0.066149
CCOC	Weighted median	0.072849	0.0369831	0.048862
CCOC	Inverse variance weighted	0.0164738	0.0211638	0.436335
CCOC	Simple mode	0.10879	0.102329	0.288819
CCOC	Weighted mode	0.10879	0.0491238	0.027755
EnOC	MR Egger	0.0710018	0.0284634	0.0133109
EnOC	Weighted median	0.0915627	0.0263157	0.0005025
EnOC	Inverse variance weighted	0.0749436	0.0152907	1e-06
EnOC	Simple mode	0.113564	0.0524108	0.0312642
EnOC	Weighted mode	0.092009	0.029328	0.0019252
LGSOC	MR Egger	0.0404605	0.0330168	0.221647
LGSOC	Weighted median	0.0315886	0.0277988	0.255819
LGSOC	Inverse variance weighted	0.0072209	0.0178333	0.685543
LGSOC	Simple mode	0.030568	0.0634374	0.630357
LGSOC	Weighted mode	0.0429865	0.0347863	0.217804
MOC	MR Egger	0.0167594	0.0377035	0.657091
MOC	Weighted median	0.0023382	0.0272672	0.931665
MOC	Inverse variance weighted	-0.0018281	0.0202982	0.928238
MOC	Simple mode	-0.0003772	0.0587228	0.99488
MOC	Weighted mode	0.0084023	0.0328918	0.798599
HGSOC - high-grade serous; CCOC - clear cell ovarian cancer; EnOC - endometrioid ovarian cancer
LGSOC - low grade serous ovarian cancer; MOC - mucinous ovarian cancer

## Sheet: supp_table_4
Supplementary table 4: Details of ethical approvals for constuituent studies
Study	Committee name	Institution	Approval number	Study number
ACS	QIMR Berghofer Human Research Ethics Committee	Queensland Institute for Medical Reserch	P287
AOC	The Peter MacCallum Cancer Centre HREC	Peter MacCullum Cancer Centre	# 16/161
BEL	Commissie voor Medische Ethiek/Klinisch Onderzoek	University of Leuven	ML2524	S50887-S60499
BEL	Commissie voor Medische Ethiek/Klinisch Onderzoek	University of Leuven	ML10698	S56766
CZE	Ethics Committee of the General University Hospital in Prague	General University Hospital in Prague	92/14
GER	Ethics Committee of the Heidelberg University Clinic Etiology of Ovarian Cancer	Heidelberg University	30/94
GRC	Research Ethics Committee of the National Center for Scientific Research “Demokritos”	National Center for Scientific Research	43-07/07/2022, 38-20/06/2023, 27-10/04/2024
GRR	Roswell Park Institutional Review Board	Roswell Park Comprehensive Cancer Center	CIC-95-27
HJO, HMO, HUO	Ethics Committee	Hannover Medical School	Vote 4956
LAX	Cedars-Sinai Institutional Review Board	Cedars-Sinai Medical Center	Pro00022125
MAY	Mayo Clinic IRB	Mayo Clinic	1367-05
N/A	Institutional Review Board	University of Southern California Health Sciences Campus	HS-11-0061
N/A	Human Research Ethics Advisory Panel D	The University of New South Wales	HC16225
n/A	Human Research Ethics Advisory Panel A	The University of New South Wales	HC210636
NOR	University of Southern California Institutional Review Board.	University of Southern Califgornia	HS-12-00758
OPL	QIMR Berghofer Human Research Ethics Committee	Queensland Institute for Medical Reserch	P1424
SEA	NRES Committee East of England - Cambridge South	UK National Research Ethics Service	99/5/007
STA	Mount Sinai School of Medicine Institutional Review Board	Mount Sinai School of Medicine	#18-00818
UKR	Cambridge Research Ethics Committee		99/341
VIP	The Peter MacCallum Cancer Centre HREC	Peter MacCullum Cancer Centre	HREC/11/PMCC/43
WAG	St John of God Healthcare Human Research Ethics Committee	St John of God Healthcare	360
WMH	Western Sydney Local Health District Human Research Ethics Committee	Western Sydney Local Health District	2019/ETH02603
